# Supplementary material for: The Role of Gut Microbiota on Idiopathic Pulmonary Fibrosis Mediated by Circulating Inflammatory Proteins: A Two‐Step, Two‐Sample Mendelian Randomization Study
Source: Clin Respir J. 2025 Sep 9;19(9):e70120. doi: 10.1111/crj.70120 (PMC12418080; doi:10.1111/crj.70120)
Supplement: Supplementary file 1 — Table S1: The selection and harmonization of IVs. [file CRJ-19-e70120-s004.xlsx]

## Sheet: Sheet1
Table S1. The selection and harmonization of IVs.
id	exposure	pos.exposure	pval.exposure	beta.exposure	chr.exposure	se.exposure	samplesize.exposure	SNP	effect_allele.exposure	other_allele.exposure	R2	F
finn-b-IPF	Idiopathic pulmonary fibrosis	1238988	2.59e-08	1.0371	5	0.1863	198014	rs79479138	T	C	0.0383348	7893.34
finn-b-IPF	Idiopathic pulmonary fibrosis	1637795	2.06e-08	1.268	5	0.2262	198014	rs58452381	A	G	0.0399126	8231.72
finn-b-IPF	Idiopathic pulmonary fibrosis	866133	1.91e-10	0.7844	11	0.1232	198014	rs11246335	A	G	0.0485428	10102.5
finn-b-IPF	Idiopathic pulmonary fibrosis	1875886	9.29e-12	0.8991	11	0.1319	198014	rs72843931	T	C	0.0568129	11927.3
finn-b-IPF	Idiopathic pulmonary fibrosis	168904005	2.2e-15	1.0194	5	0.1286	198014	rs145315307	G	T	0.0740538	15836.3
finn-b-IPF	Idiopathic pulmonary fibrosis	1241221	3.88e-80	1.605	11	0.0847	198014	rs35705950	T	G	0.476821	180466
ebi-a-GCST90016908	class Actinobacteria	475408	1.58132e-06	0.0563759	5	0.0115529	14306	rs11745923	G	T	0.00631504	23.2345
ebi-a-GCST90016908	class Actinobacteria	14617591	8.92237e-06	0.0509553	6	0.011539	14306	rs857444	C	T	0.00553124	20.3236
ebi-a-GCST90016908	class Actinobacteria	18019549	8.62144e-06	-0.0769653	5	0.0173933	14306	rs7700479	T	A	0.0053389	19.6184
ebi-a-GCST90016908	class Actinobacteria	20378911	2.59358e-06	-0.0583765	12	0.0123353	14306	rs10841473	G	C	0.00538734	19.792
ebi-a-GCST90016908	class Actinobacteria	35567355	1.50428e-06	-0.111877	22	0.023501	14306	rs134366	A	G	0.0064528	19.601
ebi-a-GCST90016908	class Actinobacteria	49208992	4.02819e-06	-0.0719923	15	0.0154661	14306	rs12899991	T	A	0.00712147	20.9223
ebi-a-GCST90016908	class Actinobacteria	65654844	8.62105e-06	0.155784	8	0.0348017	14306	rs80083040	T	G	0.151607	291.815
ebi-a-GCST90016908	class Actinobacteria	71221248	5.39237e-06	-0.0540741	11	0.0121393	14306	rs4945008	G	A	0.0143177	42.386
ebi-a-GCST90016908	class Actinobacteria	75348675	5.92516e-06	-0.0560674	17	0.0124286	14306	rs11655079	T	C	0.0100728	34.6572
ebi-a-GCST90016908	class Actinobacteria	81776768	8.3372e-07	-0.0575816	16	0.0116762	14306	rs8047955	G	A	0.00695464	23.8534
ebi-a-GCST90016908	class Actinobacteria	94852795	2.56803e-06	-0.126352	15	0.0273626	14306	rs72767435	T	C	0.00844828	24.8451
ebi-a-GCST90016908	class Actinobacteria	95654718	8.67601e-06	0.0501255	7	0.011255	14306	rs961091	G	A	0.00712756	21.8305
ebi-a-GCST90016908	class Actinobacteria	112859829	6.20798e-07	0.0944467	13	0.0192976	14306	rs7322849	T	C	0.00573252	19.822
ebi-a-GCST90016908	class Actinobacteria	114665485	8.62621e-06	0.0510452	1	0.0114325	14306	rs12049045	A	G	0.0056747	20.8309
ebi-a-GCST90016908	class Actinobacteria	126110032	4.96364e-06	-0.0762317	10	0.0169884	14306	rs1515761	C	T	0.00694831	20.417
ebi-a-GCST90016908	class Actinobacteria	136616754	3.78966e-20	-0.111489	2	0.012066	14306	rs182549	T	C	0.00553559	20.3452
ebi-a-GCST90016908	class Actinobacteria	161611969	6.71382e-06	0.0509242	2	0.0112503	14306	rs1376754	G	A	0.0102641	32.4389
ebi-a-GCST90016908	class Actinobacteria	207003553	1.10652e-07	-0.0711483	1	0.0134495	14306	rs6660520	G	A	0.00559526	20.5601
ebi-a-GCST90016909	class Alphaproteobacteria	13726736	1.05334e-06	-0.0751277	3	0.0153867	14306	rs9813022	A	G	0.00648811	23.8624
ebi-a-GCST90016909	class Alphaproteobacteria	14238305	3.55435e-06	-0.0692742	1	0.0148866	14306	rs10803434	A	T	0.00560166	20.5894
ebi-a-GCST90016909	class Alphaproteobacteria	28641647	7.14184e-06	0.0690234	19	0.0153829	14306	rs12977163	G	C	0.00555323	20.4048
ebi-a-GCST90016909	class Alphaproteobacteria	59982336	9.33254e-06	0.0927341	3	0.0207569	14306	rs17061716	G	C	0.00825642	23.8932
ebi-a-GCST90016909	class Alphaproteobacteria	75630344	7.37921e-06	-0.0705145	2	0.0157564	14306	rs34569731	G	A	0.00612043	20.9746
ebi-a-GCST90016909	class Alphaproteobacteria	84471266	7.53633e-06	-0.080811	3	0.0184159	14306	rs55876211	C	T	0.0192391	66.8139
ebi-a-GCST90016909	class Alphaproteobacteria	89471235	8.84301e-06	-0.0969489	12	0.0215149	14306	rs7960664	A	G	0.0230584	80.3908
ebi-a-GCST90016909	class Alphaproteobacteria	95517807	6.20369e-07	-0.160677	9	0.0317708	14306	rs140912403	C	T	0.00656969	20.5735
ebi-a-GCST90016909	class Alphaproteobacteria	169033340	5.09143e-07	0.133271	2	0.0267738	14306	rs76784716	A	G	0.00619583	21.4154
ebi-a-GCST90016909	class Alphaproteobacteria	176407911	9.75933e-06	0.0805256	3	0.0180912	14306	rs62285697	C	T	0.0113814	39.1767
ebi-a-GCST90016910	class Bacilli	991253	1.01499e-06	0.0619529	16	0.0127066	14306	rs35344081	G	A	0.00641734	23.6004
ebi-a-GCST90016910	class Bacilli	4800550	1.38433e-06	-0.0554219	3	0.0114789	14306	rs1962325	G	C	0.00577786	21.235
ebi-a-GCST90016910	class Bacilli	7431487	4.29833e-06	0.0535854	4	0.0116362	14306	rs4459992	T	C	0.00794823	29.2835
ebi-a-GCST90016910	class Bacilli	8332350	7.21174e-06	0.0572158	11	0.0126793	14306	rs12797734	T	C	0.00554963	20.3971
ebi-a-GCST90016910	class Bacilli	10143164	1.07895e-06	0.0598868	8	0.0123903	14306	rs2952251	G	A	0.00754811	27.7982
ebi-a-GCST90016910	class Bacilli	24973509	1.79457e-06	-0.225309	13	0.0467697	14306	rs9581006	T	C	0.00569232	20.9188
ebi-a-GCST90016910	class Bacilli	36349586	1.06891e-06	0.108007	7	0.0232858	14306	rs78938557	T	C	0.00659655	20.1933
ebi-a-GCST90016910	class Bacilli	40835649	2.2076e-06	-0.0520614	17	0.0109842	14306	rs4028634	C	T	0.00757159	20.1949
ebi-a-GCST90016910	class Bacilli	51959855	6.54591e-06	0.111056	19	0.0246039	14306	rs34989881	A	G	0.0140048	22.1153
ebi-a-GCST90016910	class Bacilli	58738075	7.59591e-06	-0.081146	15	0.0180042	14306	rs694949	A	G	0.00741223	21.432
ebi-a-GCST90016910	class Bacilli	64398863	9.53038e-06	0.0601035	3	0.0136407	14306	rs13068444	A	G	0.0140085	23.1867
ebi-a-GCST90016910	class Bacilli	67570929	1.52753e-06	-0.104496	6	0.0217083	14306	rs74352383	T	A	0.00662559	20.3962
ebi-a-GCST90016910	class Bacilli	94153993	1.07251e-06	0.156331	3	0.0325945	14306	rs76717940	T	A	0.00684802	20.1203
ebi-a-GCST90016910	class Bacilli	98049499	1.96024e-06	-0.0630747	4	0.0128717	14306	rs11730038	G	A	0.0126195	23.7212
ebi-a-GCST90016910	class Bacilli	100585559	4.85445e-06	-0.101189	12	0.0217379	14306	rs11110282	A	G	0.00731546	21.5038
ebi-a-GCST90016910	class Bacilli	101101172	7.81196e-06	-0.0613034	9	0.0137579	14306	rs28564647	T	G	0.008147	23.9682
ebi-a-GCST90016910	class Bacilli	151687420	8.46837e-06	0.104044	4	0.0247934	14306	rs7666190	A	C	0.00757744	26.0211
ebi-a-GCST90016910	class Bacilli	174173171	1.33773e-06	-0.107255	5	0.0222879	14306	rs77558518	A	G	0.0160732	25.7615
ebi-a-GCST90016910	class Bacilli	184371224	8.45688e-06	0.0979154	3	0.0224074	14306	rs74663707	C	T	0.00534888	19.7198
ebi-a-GCST90016910	class Bacilli	184681021	9.12809e-06	0.128032	4	0.0286921	14306	rs111552159	C	G	0.00657776	22.678
ebi-a-GCST90016910	class Bacilli	200418805	9.21977e-07	-0.0714773	1	0.0146647	14306	rs57872228	C	T	0.00654804	20.1559
ebi-a-GCST90016910	class Bacilli	231723657	7.97389e-06	0.0476864	2	0.0108547	14306	rs1595463	C	A	0.00607622	20.8038
ebi-a-GCST90016911	class Bacteroidia	6461200	1.21616e-06	-0.207018	17	0.0442633	14306	rs73975615	G	A	0.00592871	21.8046
ebi-a-GCST90016911	class Bacteroidia	13110185	9.98596e-06	0.0646823	8	0.0149628	14306	rs79585701	A	C	0.00595161	21.8834
ebi-a-GCST90016911	class Bacteroidia	27433885	8.3593e-06	-0.0552057	22	0.0120278	14306	rs17343978	A	C	0.0053418	19.6238
ebi-a-GCST90016911	class Bacteroidia	39062269	7.08223e-06	0.0473596	10	0.010541	14306	rs11146701	A	G	0.00663091	20.4127
ebi-a-GCST90016911	class Bacteroidia	53831026	1.91509e-06	0.0508393	2	0.0106807	14306	rs2032750	C	T	0.0126387	20.1736
ebi-a-GCST90016911	class Bacteroidia	59317502	9.23996e-07	0.102648	14	0.0213843	14306	rs111845179	T	C	0.0499279	150.823
ebi-a-GCST90016911	class Bacteroidia	70523029	3.89583e-07	-0.121514	13	0.0236759	14306	rs55773148	G	A	0.00768144	22.9827
ebi-a-GCST90016911	class Bacteroidia	70916181	9.08657e-06	0.0655728	8	0.0149891	14306	rs62531359	T	G	0.00759031	22.3179
ebi-a-GCST90016911	class Bacteroidia	74290641	4.7338e-06	0.0548532	16	0.012153	14306	rs929878	T	C	0.0117435	40.6756
ebi-a-GCST90016911	class Bacteroidia	89339527	8.36778e-07	-0.0645771	3	0.0132957	14306	rs7631304	G	A	0.00826839	28.3969
ebi-a-GCST90016911	class Bacteroidia	116888284	3.74576e-06	0.0689676	9	0.0148765	14306	rs13291169	C	G	0.00627937	23.0645
ebi-a-GCST90016911	class Bacteroidia	136493820	7.06122e-06	0.140055	9	0.0311128	14306	rs62575403	C	T	0.0205253	76.5919
ebi-a-GCST90016911	class Bacteroidia	157495438	7.65526e-06	-0.22241	1	0.0493458	14306	rs72706335	T	C	0.0067389	19.7975
ebi-a-GCST90016911	class Bacteroidia	176792690	1.54814e-06	0.0567113	1	0.0118386	14306	rs7546249	A	T	0.00631961	21.8332
ebi-a-GCST90016911	class Bacteroidia	195936789	8.4711e-06	0.0466729	3	0.0105312	14306	rs4916508	A	G	0.00628354	23.1115
ebi-a-GCST90016911	class Bacteroidia	200112563	9.93482e-06	0.222741	1	0.0508055	14306	rs2363574	T	C	0.00682991	23.2782
ebi-a-GCST90016911	class Bacteroidia	213189994	8.76436e-06	0.107377	2	0.0245661	14306	rs4146051	G	A	0.012158	22.8431
ebi-a-GCST90016912	class Betaproteobacteria	23588462	4.75762e-06	0.0923492	4	0.0199158	14306	rs1511453	A	G	0.00640365	23.5497
ebi-a-GCST90016912	class Betaproteobacteria	26569901	4.84585e-06	0.052911	18	0.0114866	14306	rs9964679	A	G	0.00591534	21.7433
ebi-a-GCST90016912	class Betaproteobacteria	30596130	7.44303e-07	-0.0978177	20	0.0198522	14306	rs6087811	T	G	0.00621173	22.8395
ebi-a-GCST90016912	class Betaproteobacteria	45642485	5.17166e-07	-0.0832423	4	0.0167237	14306	rs4033856	T	C	0.00679055	19.9435
ebi-a-GCST90016912	class Betaproteobacteria	56786407	9.27278e-06	-0.121083	15	0.028075	14306	rs75242906	C	T	0.00763411	22.3785
ebi-a-GCST90016912	class Betaproteobacteria	58689340	5.80029e-06	-0.0494596	13	0.0109424	14306	rs2321387	G	A	0.00795844	23.024
ebi-a-GCST90016912	class Betaproteobacteria	70592215	3.67147e-06	0.0592944	3	0.0128769	14306	rs11128180	A	G	0.00685798	20.5019
ebi-a-GCST90016912	class Betaproteobacteria	84206018	2.05509e-06	-0.137281	9	0.0290338	14306	rs72747231	C	G	0.0152546	52.7621
ebi-a-GCST90016912	class Betaproteobacteria	104899117	7.33247e-06	-0.0572286	9	0.01262	14306	rs320161	G	A	0.00608915	21.994
ebi-a-GCST90016912	class Betaproteobacteria	111285025	2.19816e-06	0.0513106	7	0.0109091	14306	rs2613606	T	C	0.00615927	21.1209
ebi-a-GCST90016912	class Betaproteobacteria	112732674	5.86949e-06	-0.0622252	8	0.0135688	14306	rs56386628	C	T	0.00753645	27.7169
ebi-a-GCST90016912	class Betaproteobacteria	153240013	2.0153e-06	-0.0525581	1	0.0110408	14306	rs1928341	G	A	0.0097582	33.357
ebi-a-GCST90016912	class Betaproteobacteria	173497796	2.9409e-06	0.109741	5	0.0236	14306	rs62395635	T	C	0.00602418	20.5639
ebi-a-GCST90016912	class Betaproteobacteria	193456274	9.11759e-07	0.064006	3	0.0130374	14306	rs2367850	G	C	0.00557159	20.4727
ebi-a-GCST90016912	class Betaproteobacteria	239888758	1.09863e-06	0.0641363	2	0.0131766	14306	rs12467854	G	C	0.0148496	23.7709
ebi-a-GCST90016913	class Clostridia	5942519	3.24399e-06	-0.052659	12	0.0113858	14306	rs10774377	G	A	0.0058831	21.6241
ebi-a-GCST90016913	class Clostridia	7420184	8.77789e-06	0.0529097	4	0.011818	14306	rs13105690	C	T	0.00545318	20.0407
ebi-a-GCST90016913	class Clostridia	12397187	7.53165e-06	0.0947036	6	0.0225117	14306	rs76860606	C	G	0.00699726	25.7482
ebi-a-GCST90016913	class Clostridia	18567802	8.77506e-07	-0.255639	21	0.0508787	14306	rs992074	T	C	0.00593613	21.8381
ebi-a-GCST90016913	class Clostridia	35770550	8.24233e-06	0.0866169	5	0.0190393	14306	rs72738886	T	C	0.00759258	23.0897
ebi-a-GCST90016913	class Clostridia	40703251	3.81408e-07	0.0641008	21	0.0127404	14306	rs112334273	G	A	0.00772158	20.5981
ebi-a-GCST90016913	class Clostridia	48792829	1.34295e-06	-0.0581025	18	0.0120557	14306	rs72915163	T	C	0.00758371	22.2831
ebi-a-GCST90016913	class Clostridia	50803760	9.04045e-06	-0.0963981	20	0.0212007	14306	rs7269302	A	T	0.0130258	20.694
ebi-a-GCST90016913	class Clostridia	52494072	4.52137e-06	-0.0724037	14	0.0153105	14306	rs2273429	A	G	0.0146655	23.1294
ebi-a-GCST90016913	class Clostridia	89268714	9.35643e-06	-0.0592279	3	0.0134556	14306	rs6797343	T	G	0.0192232	66.7574
ebi-a-GCST90016913	class Clostridia	105060362	8.72027e-06	-0.0547202	5	0.0127338	14306	rs1842454	G	A	0.00722655	21.2406
ebi-a-GCST90016913	class Clostridia	116724915	9.54201e-06	0.0888472	2	0.0179655	14306	rs13421739	C	G	0.0067334	19.7474
ebi-a-GCST90016913	class Clostridia	131371980	8.39808e-06	0.0698882	3	0.0156319	14306	rs76767978	G	A	0.0103059	30.3026
ebi-a-GCST90016913	class Clostridia	149077788	3.37085e-06	-0.0511937	5	0.0109569	14306	rs13179700	C	T	0.0077235	22.7126
ebi-a-GCST90016913	class Clostridia	152131744	4.01856e-07	-0.103803	4	0.0210883	14306	rs6815608	C	T	0.0168755	21.3192
ebi-a-GCST90016913	class Clostridia	161507301	9.65095e-07	-0.0739995	4	0.0150815	14306	rs6814436	C	T	0.0079161	24.4006
ebi-a-GCST90016913	class Clostridia	163743050	6.53085e-06	0.0524406	6	0.0116115	14306	rs6934062	G	C	0.01334	21.2
ebi-a-GCST90016913	class Clostridia	231676041	9.8935e-06	0.0794173	2	0.0182427	14306	rs10209007	G	C	0.00846079	31.2051
ebi-a-GCST90016914	class Coriobacteriia	459415	4.65693e-06	0.25584	5	0.0561995	14306	rs80046645	C	G	0.00625779	23.0226
ebi-a-GCST90016914	class Coriobacteriia	1922731	4.82848e-06	0.06075	10	0.0130939	14306	rs11250875	T	C	0.00626516	23.0372
ebi-a-GCST90016914	class Coriobacteriia	8121332	8.0201e-06	0.0773006	17	0.017553	14306	rs11656361	A	C	0.0063173	23.2365
ebi-a-GCST90016914	class Coriobacteriia	11494021	4.84117e-06	0.0586265	12	0.0129006	14306	rs1816223	G	A	0.00630341	23.1851
ebi-a-GCST90016914	class Coriobacteriia	11654412	9.02693e-06	0.116408	3	0.0258545	14306	rs2442778	A	G	0.00604273	22.2204
ebi-a-GCST90016914	class Coriobacteriia	24464799	7.87281e-06	-0.0486059	7	0.0108982	14306	rs62448869	T	A	0.00544161	19.9924
ebi-a-GCST90016914	class Coriobacteriia	37376685	3.88356e-06	0.0965017	17	0.0207666	14306	rs34739816	G	T	0.00725328	22.043
ebi-a-GCST90016914	class Coriobacteriia	39660509	6.8962e-06	0.103377	14	0.0229286	14306	rs8010111	A	G	0.00680397	19.9831
ebi-a-GCST90016914	class Coriobacteriia	52895166	8.51236e-06	0.0789796	19	0.0177205	14306	rs12974142	G	A	0.101437	177.912
ebi-a-GCST90016914	class Coriobacteriia	62072077	5.39126e-06	-0.0714367	20	0.0154113	14306	rs67561917	A	G	0.0128479	20.5118
ebi-a-GCST90016914	class Coriobacteriia	65799217	5.43313e-07	0.0778402	10	0.0155815	14306	rs719099	A	G	0.0581712	100.861
ebi-a-GCST90016914	class Coriobacteriia	86433579	8.14442e-06	-0.0510212	15	0.0114339	14306	rs11073596	G	T	0.0104131	35.8402
ebi-a-GCST90016914	class Coriobacteriia	90471451	9.77372e-06	0.0498855	5	0.0112446	14306	rs1397793	A	G	0.00882476	30.3247
ebi-a-GCST90016914	class Coriobacteriia	105084680	7.79938e-06	-0.0565686	7	0.0126265	14306	rs13307134	T	C	0.00623507	22.9322
ebi-a-GCST90016914	class Coriobacteriia	125460084	5.63093e-06	0.0774888	5	0.0171877	14306	rs76779974	C	G	0.00554568	20.02
ebi-a-GCST90016914	class Coriobacteriia	136512906	8.26913e-06	0.0926543	9	0.0209468	14306	rs3025411	A	G	0.00574905	21.1979
ebi-a-GCST90016914	class Coriobacteriia	176571431	1.51604e-06	-0.0603429	1	0.0126849	14306	rs240104	T	C	0.0107813	20.2282
ebi-a-GCST90016915	class Deltaproteobacteria	2856662	3.58889e-06	-0.0936514	17	0.02012	14306	rs4506934	C	T	0.00570702	20.9732
ebi-a-GCST90016915	class Deltaproteobacteria	10658735	9.65162e-06	0.055176	11	0.0121602	14306	rs1035691	G	A	0.00873175	32.1957
ebi-a-GCST90016915	class Deltaproteobacteria	11855599	3.94121e-06	0.0544219	10	0.0117397	14306	rs11599763	C	T	0.00549502	20.1953
ebi-a-GCST90016915	class Deltaproteobacteria	15269705	4.63052e-06	0.206594	9	0.0456908	14306	rs112381107	C	T	0.00539781	19.8361
ebi-a-GCST90016915	class Deltaproteobacteria	33694801	3.39555e-07	0.0825716	20	0.0165958	14306	rs6058181	C	T	0.0060386	22.2052
ebi-a-GCST90016915	class Deltaproteobacteria	45064961	5.44553e-06	0.0561722	21	0.0124124	14306	rs2838334	G	A	0.00735244	21.6059
ebi-a-GCST90016915	class Deltaproteobacteria	57867671	7.31375e-06	-0.0779693	8	0.0170738	14306	rs55744759	A	G	0.0070881	20.8236
ebi-a-GCST90016915	class Deltaproteobacteria	69312914	5.6863e-06	-0.0710762	18	0.015953	14306	rs17084793	G	A	0.00926076	28.5841
ebi-a-GCST90016915	class Deltaproteobacteria	71541641	5.02077e-06	-0.0538457	16	0.0117718	14306	rs9928243	C	A	0.0407556	123.978
ebi-a-GCST90016915	class Deltaproteobacteria	81834426	1.60221e-06	-0.0735881	9	0.0154246	14306	rs17791387	A	G	0.0366195	129.467
ebi-a-GCST90016915	class Deltaproteobacteria	96161065	4.85087e-06	-0.0585411	15	0.0129358	14306	rs62020470	A	G	0.00759726	22.3385
ebi-a-GCST90016915	class Deltaproteobacteria	203308383	5.67884e-06	-0.0705516	1	0.0150849	14306	rs16851319	G	C	0.0115037	21.5877
ebi-a-GCST90016915	class Deltaproteobacteria	203991605	3.14188e-06	-0.110335	1	0.0253336	14306	rs2692012	G	A	0.0112457	21.1094
ebi-a-GCST90016915	class Deltaproteobacteria	233929283	7.50119e-06	-0.0523484	2	0.011566	14306	rs3935584	C	T	0.005749	21.1399
ebi-a-GCST90016916	class Erysipelotrichia	2954952	9.28453e-06	0.0839071	8	0.0199131	14306	rs7826267	G	T	0.00563344	20.7069
ebi-a-GCST90016916	class Erysipelotrichia	3002546	6.14582e-06	-0.0492438	5	0.010887	14306	rs1074800	G	A	0.00598387	22.0027
ebi-a-GCST90016916	class Erysipelotrichia	5830507	9.12347e-07	-0.0945759	18	0.0194091	14306	rs7234058	T	C	0.00550156	20.2139
ebi-a-GCST90016916	class Erysipelotrichia	38803551	1.12264e-07	0.0681159	8	0.0127883	14306	rs62504403	C	T	0.0067254	20.4144
ebi-a-GCST90016916	class Erysipelotrichia	40385457	2.79126e-06	0.10305	13	0.0224648	14306	rs17530232	A	G	0.050212	139.938
ebi-a-GCST90016916	class Erysipelotrichia	48997206	4.23107e-06	0.0608929	14	0.0133764	14306	rs4078432	T	C	0.013373	39.5379
ebi-a-GCST90016916	class Erysipelotrichia	56156504	4.08479e-06	0.0538798	14	0.0116888	14306	rs8003149	C	T	0.0110665	32.5414
ebi-a-GCST90016916	class Erysipelotrichia	64139196	9.52708e-06	-0.0475363	1	0.0106939	14306	rs1884466	C	T	0.0154601	25.627
ebi-a-GCST90016916	class Erysipelotrichia	70327224	1.8451e-06	-0.0806041	17	0.0167641	14306	rs35161940	T	C	0.00688423	20.581
ebi-a-GCST90016916	class Erysipelotrichia	80357610	5.40344e-06	0.0724145	14	0.0164471	14306	rs56970041	T	G	0.00628562	21.5442
ebi-a-GCST90016916	class Erysipelotrichia	97457427	8.02897e-06	-0.0497374	1	0.0111376	14306	rs290833	T	G	0.00580303	21.3981
ebi-a-GCST90016916	class Erysipelotrichia	133897233	2.33115e-06	-0.0552212	10	0.0116074	14306	rs10781552	C	T	0.00652515	20.4265
ebi-a-GCST90016916	class Erysipelotrichia	195793712	8.95468e-07	-0.0524152	3	0.0106784	14306	rs2300774	A	G	0.00545779	20.0577
ebi-a-GCST90016917	class Gammaproteobacteria	18615903	8.7878e-06	0.0729012	3	0.0163003	14306	rs75101789	C	T	0.00697387	25.6825
ebi-a-GCST90016917	class Gammaproteobacteria	43572952	9.94764e-07	-0.0579153	12	0.0118796	14306	rs11181912	G	A	0.0071514	21.0109
ebi-a-GCST90016917	class Gammaproteobacteria	48185248	7.9241e-06	-0.15921	18	0.0351373	14306	rs79795896	A	G	0.0066975	19.6683
ebi-a-GCST90016917	class Gammaproteobacteria	75633634	6.77002e-06	-0.0740614	18	0.0162596	14306	rs9973122	A	T	0.0711525	260.91
ebi-a-GCST90016917	class Gammaproteobacteria	115123937	3.2898e-06	0.0541424	8	0.0116333	14306	rs6469506	T	A	0.00534375	19.6364
ebi-a-GCST90016917	class Gammaproteobacteria	137612554	4.54611e-06	-0.0549673	6	0.0120924	14306	rs9494710	C	T	0.00559992	20.583
ebi-a-GCST90016917	class Gammaproteobacteria	167986992	1.99494e-07	0.074251	2	0.0146392	14306	rs6706173	A	C	0.00606964	20.7811
ebi-a-GCST90016917	class Gammaproteobacteria	186502694	8.89488e-06	-0.0788843	1	0.0172415	14306	rs12404135	A	G	0.00557699	20.3412
ebi-a-GCST90016918	class Lentisphaeria	6223568	8.66343e-06	-0.131217	3	0.0288713	14306	rs73113483	T	A	0.00574568	21.1276
ebi-a-GCST90016918	class Lentisphaeria	11943792	5.18036e-06	0.220207	1	0.0486196	14306	rs72640280	A	G	0.00547125	20.1019
ebi-a-GCST90016918	class Lentisphaeria	20687179	4.38258e-06	0.122368	13	0.0270329	14306	rs2031282	A	G	0.00566934	20.8339
ebi-a-GCST90016918	class Lentisphaeria	21023966	1.72211e-06	-0.13741	21	0.0289246	14306	rs2825714	A	G	0.00534948	19.6521
ebi-a-GCST90016918	class Lentisphaeria	25162535	4.05864e-06	0.152377	15	0.0324332	14306	rs17114848	G	A	0.00612203	22.5077
ebi-a-GCST90016918	class Lentisphaeria	61394262	1.86132e-06	0.230292	20	0.0480168	14306	rs77599476	A	G	0.0129011	20.6109
ebi-a-GCST90016918	class Lentisphaeria	94720245	4.24356e-06	-0.109438	5	0.023693	14306	rs2731834	G	C	0.00539811	19.7666
ebi-a-GCST90016918	class Lentisphaeria	101242690	8.14836e-06	-0.105025	15	0.0233484	14306	rs1002941	A	G	0.00771311	26.4517
ebi-a-GCST90016918	class Lentisphaeria	111086170	1.07924e-06	-0.21635	9	0.0439866	14306	rs62570196	C	T	0.00549247	20.1859
ebi-a-GCST90016918	class Lentisphaeria	146795379	1.9073e-06	0.109431	7	0.0234879	14306	rs11770843	C	T	0.00538275	19.7588
ebi-a-GCST90016919	class Melainabacteria	1008278	6.84636e-06	-0.103539	18	0.0234287	14306	rs789069	A	C	0.0054259	19.9344
ebi-a-GCST90016919	class Melainabacteria	2937631	8.19917e-06	0.083758	11	0.0185796	14306	rs367480	A	G	0.00660324	24.2886
ebi-a-GCST90016919	class Melainabacteria	14306949	5.36056e-08	-0.159735	3	0.0292553	14306	rs9864379	T	C	0.00546842	20.097
ebi-a-GCST90016919	class Melainabacteria	20010624	2.86609e-06	0.166216	7	0.0355728	14306	rs73074665	A	T	0.0104697	38.6715
ebi-a-GCST90016919	class Melainabacteria	24648997	8.05675e-06	-0.205352	9	0.0454982	14306	rs113884518	T	C	0.00608371	22.3659
ebi-a-GCST90016919	class Melainabacteria	26184578	9.95795e-06	-0.0814624	9	0.0184409	14306	rs10738747	A	G	0.0103847	38.3439
ebi-a-GCST90016919	class Melainabacteria	53906328	6.69083e-06	0.214848	17	0.0470878	14306	rs28678345	T	C	0.0131122	20.9394
ebi-a-GCST90016919	class Melainabacteria	80493705	6.02893e-07	0.0989487	16	0.0196972	14306	rs11150282	T	C	0.0333259	117.421
ebi-a-GCST90016919	class Melainabacteria	100747683	3.29011e-06	0.226722	15	0.0487841	14306	rs79790072	T	C	0.00657784	20.129
ebi-a-GCST90016919	class Melainabacteria	107061448	8.67142e-06	-0.0861928	14	0.0193381	14306	rs10148250	A	G	0.0105059	19.6953
ebi-a-GCST90016919	class Melainabacteria	115975389	1.48057e-06	0.0896187	9	0.0185106	14306	rs4129395	G	A	0.0057065	19.6971
ebi-a-GCST90016919	class Melainabacteria	122046549	7.10739e-06	-0.123968	9	0.0278958	14306	rs1221147	A	T	0.0106881	19.8137
ebi-a-GCST90016919	class Melainabacteria	230523039	1.27488e-06	-0.0896103	1	0.0186432	14306	rs16851659	G	C	0.00575248	21.2164
ebi-a-GCST90016920	class Methanobacteria	2086167	7.44338e-06	0.164498	3	0.0364959	14306	rs4257531	G	A	0.00665682	24.487
ebi-a-GCST90016920	class Methanobacteria	10773932	8.44578e-06	-0.15814	7	0.0351803	14306	rs73068003	G	T	0.00591295	21.7404
ebi-a-GCST90016920	class Methanobacteria	15053083	1.63061e-06	-0.199566	3	0.0411825	14306	rs6776814	T	C	0.00611191	22.4764
ebi-a-GCST90016920	class Methanobacteria	21338861	5.92107e-06	-0.227245	12	0.048763	14306	rs75208022	C	T	0.0090404	33.335
ebi-a-GCST90016920	class Methanobacteria	28827760	8.22527e-06	-0.153519	19	0.0344519	14306	rs6508769	C	T	0.00593368	21.8111
ebi-a-GCST90016920	class Methanobacteria	41956181	1.40854e-06	0.21534	13	0.0436695	14306	rs73457410	A	G	0.00697679	20.4943
ebi-a-GCST90016920	class Methanobacteria	43701132	6.07561e-06	-0.216781	12	0.0493496	14306	rs12825290	C	G	0.00735862	21.6242
ebi-a-GCST90016920	class Methanobacteria	46439321	9.27897e-06	0.111274	19	0.0247517	14306	rs10424197	A	G	0.00725533	21.3112
ebi-a-GCST90016920	class Methanobacteria	89349287	6.51869e-06	0.111465	11	0.0250516	14306	rs11018665	A	T	0.00661082	22.6663
ebi-a-GCST90016920	class Methanobacteria	104418307	1.87556e-06	0.216999	4	0.0449076	14306	rs894996	C	A	0.00561405	20.6126
ebi-a-GCST90016920	class Methanobacteria	125440268	3.01432e-07	0.121754	2	0.0235357	14306	rs10202904	G	T	0.00534911	19.7153
ebi-a-GCST90016920	class Methanobacteria	178160975	6.17988e-06	0.178661	5	0.039298	14306	rs56131665	G	A	0.00538299	19.7759
ebi-a-GCST90016921	class Mollicutes	16259524	4.55481e-06	-0.114937	20	0.0248606	14306	rs6043847	T	C	0.00539859	19.8335
ebi-a-GCST90016921	class Mollicutes	46519718	1.5569e-06	0.221639	14	0.0462918	14306	rs74603314	T	C	0.00733247	21.5468
ebi-a-GCST90016921	class Mollicutes	47103877	3.25792e-06	-0.0841852	11	0.0178119	14306	rs72901605	T	C	0.00710983	20.8879
ebi-a-GCST90016921	class Mollicutes	59440824	1.09001e-06	0.0769142	8	0.0153953	14306	rs10108398	G	A	0.00723189	20.9067
ebi-a-GCST90016921	class Mollicutes	61850864	3.65098e-06	-0.101147	1	0.0230978	14306	rs12566890	T	G	0.129188	233.954
ebi-a-GCST90016921	class Mollicutes	73170489	7.26993e-06	0.0819606	13	0.0181628	14306	rs4885016	C	T	0.00709116	20.8041
ebi-a-GCST90016921	class Mollicutes	79490250	8.39499e-06	0.0944239	7	0.0211806	14306	rs2464826	A	C	0.0061399	21.0417
ebi-a-GCST90016921	class Mollicutes	95309676	8.07402e-06	0.0820873	15	0.0188312	14306	rs28537087	G	A	0.00572083	19.7814
ebi-a-GCST90016921	class Mollicutes	97159674	6.60861e-06	0.06099	14	0.0135623	14306	rs17214486	C	A	0.00549852	20.2082
ebi-a-GCST90016921	class Mollicutes	108439087	5.87611e-06	-0.108283	11	0.0237289	14306	rs78169027	A	G	0.00959232	35.3995
ebi-a-GCST90016921	class Mollicutes	109965986	4.2335e-06	0.0681052	1	0.0149061	14306	rs3768491	G	A	0.00596692	20.4273
ebi-a-GCST90016921	class Mollicutes	157532549	9.56577e-07	0.074438	2	0.0153389	14306	rs11890098	A	G	0.0107996	20.2629
ebi-a-GCST90016922	class Negativicutes	5579818	6.06108e-06	0.047817	10	0.0105282	14306	rs9423647	G	A	0.00610232	22.4409
ebi-a-GCST90016922	class Negativicutes	17413426	1.87452e-06	-0.151829	4	0.0314932	14306	rs73232831	G	A	0.00574174	21.1015
ebi-a-GCST90016922	class Negativicutes	21249925	1.1623e-06	-0.0659623	16	0.0134137	14306	rs60274479	T	C	0.00532575	19.5645
ebi-a-GCST90016922	class Negativicutes	22817571	2.00111e-06	0.0501306	7	0.0105798	14306	rs4722181	T	G	0.00630294	23.1834
ebi-a-GCST90016922	class Negativicutes	34377485	8.43918e-06	0.0489057	21	0.0108842	14306	rs2834062	A	G	0.0083362	30.7165
ebi-a-GCST90016922	class Negativicutes	41231597	2.93326e-06	0.0502053	8	0.0108382	14306	rs1447205	C	G	0.00674354	19.8045
ebi-a-GCST90016922	class Negativicutes	75609677	9.26296e-06	0.0529785	7	0.0119177	14306	rs1135612	G	A	0.0363967	128.65
ebi-a-GCST90016922	class Negativicutes	80086072	7.58124e-06	0.0748989	10	0.0166458	14306	rs1649999	A	G	0.00996086	34.268
ebi-a-GCST90016922	class Negativicutes	101245088	2.16631e-06	-0.114178	15	0.02405	14306	rs71405394	G	A	0.00860222	25.2323
ebi-a-GCST90016922	class Negativicutes	115597993	7.80657e-06	0.0543966	10	0.0129365	14306	rs4463806	C	T	0.00559694	20.4143
ebi-a-GCST90016922	class Negativicutes	124912908	2.95474e-06	0.0777075	9	0.0168628	14306	rs61249479	A	C	0.00633253	19.8261
ebi-a-GCST90016922	class Negativicutes	142135117	1.95488e-06	0.0625312	3	0.0131735	14306	rs13086907	G	A	0.00770828	22.6675
ebi-a-GCST90016922	class Negativicutes	165266628	4.14601e-07	-0.0565284	5	0.0112298	14306	rs1643968	T	C	0.0124736	20.6141
ebi-a-GCST90016923	class Verrucomicrobiae	5064327	2.63615e-06	-0.0689292	10	0.0147693	14306	rs4242783	A	G	0.00539712	19.8281
ebi-a-GCST90016923	class Verrucomicrobiae	31867840	9.60993e-06	-0.0631436	20	0.0143767	14306	rs941682	G	A	0.00551268	20.255
ebi-a-GCST90016923	class Verrucomicrobiae	41074472	6.7228e-06	-0.0758309	1	0.0167762	14306	rs61779207	G	A	0.0139609	41.3006
ebi-a-GCST90016923	class Verrucomicrobiae	49473635	2.91823e-06	0.204683	18	0.0431572	14306	rs117107102	A	G	0.0079778	23.4584
ebi-a-GCST90016923	class Verrucomicrobiae	56341481	2.53688e-06	-0.0704036	6	0.0147128	14306	rs9349825	A	G	0.00712326	20.863
ebi-a-GCST90016923	class Verrucomicrobiae	81063149	2.58297e-06	-0.0746844	16	0.0156194	14306	rs2602429	T	C	0.0190104	66.0043
ebi-a-GCST90016923	class Verrucomicrobiae	95027272	6.73085e-07	0.0749798	4	0.0150177	14306	rs11729256	T	C	0.00569193	20.9174
ebi-a-GCST90016923	class Verrucomicrobiae	97570657	2.17165e-06	0.0618926	15	0.0130946	14306	rs12908520	G	A	0.00676674	24.7442
ebi-a-GCST90016923	class Verrucomicrobiae	100544188	1.63222e-06	0.112164	4	0.0236422	14306	rs74542928	T	C	0.00650319	20.6846
ebi-a-GCST90016923	class Verrucomicrobiae	105422565	4.13409e-06	-0.0655342	1	0.0142231	14306	rs11184341	C	G	0.00555678	20.3062
ebi-a-GCST90016923	class Verrucomicrobiae	130280667	1.1222e-06	-0.0648843	11	0.0135928	14306	rs4936098	G	A	0.00687571	20.2022
ebi-a-GCST90016923	class Verrucomicrobiae	130309670	3.73844e-06	0.090699	12	0.0196746	14306	rs111862613	T	C	0.0122317	22.9831
ebi-a-GCST90016924	family Acidaminococcaceae	5723181	2.21304e-06	-0.0796106	6	0.0169192	14306	rs6923842	T	C	0.00684347	25.1853
ebi-a-GCST90016924	family Acidaminococcaceae	18462531	9.16474e-06	-0.143755	3	0.0323244	14306	rs78702810	T	C	0.00539819	19.8483
ebi-a-GCST90016924	family Acidaminococcaceae	61991833	5.86422e-06	-0.117863	20	0.0257351	14306	rs45497800	T	C	0.0130414	20.838
ebi-a-GCST90016924	family Acidaminococcaceae	107117653	2.23676e-06	0.0662557	9	0.0140257	14306	rs2933324	G	A	0.00553426	20.3347
ebi-a-GCST90016924	family Acidaminococcaceae	114701288	2.3151e-06	-0.165911	11	0.0349516	14306	rs6589457	G	A	0.00547499	20.0992
ebi-a-GCST90016924	family Acidaminococcaceae	158647999	3.24908e-06	-0.065675	6	0.0142257	14306	rs262812	T	C	0.00585827	20.0826
ebi-a-GCST90016924	family Acidaminococcaceae	186553389	7.0881e-06	-0.108969	3	0.0243533	14306	rs74540770	G	A	0.0073345	21.5602
ebi-a-GCST90016924	family Acidaminococcaceae	203102563	4.24326e-06	0.0595857	1	0.01296	14306	rs6427992	C	G	0.00660771	20.6867
ebi-a-GCST90016925	family Actinomycetaceae	29850991	6.12421e-06	0.0761407	15	0.0169007	14306	rs58484246	T	C	0.00534463	19.6342
ebi-a-GCST90016925	family Actinomycetaceae	67207371	5.47974e-06	0.123756	6	0.026427	14306	rs34583783	G	T	0.00667512	20.5497
ebi-a-GCST90016925	family Actinomycetaceae	76394568	3.64418e-06	-0.0887537	9	0.0195009	14306	rs2889192	T	G	0.00648301	22.2252
ebi-a-GCST90016925	family Actinomycetaceae	133007480	1.82671e-06	0.241826	6	0.0503796	14306	rs35011108	A	G	0.00720875	20.6651
ebi-a-GCST90016925	family Actinomycetaceae	169224781	6.05327e-06	0.0747546	6	0.0164684	14306	rs4073240	G	A	0.0110919	20.8063
ebi-a-GCST90016926	family Alcaligenaceae	1396151	3.33557e-06	-0.106817	12	0.023298	14306	rs7302582	G	C	0.00570334	20.9653
ebi-a-GCST90016926	family Alcaligenaceae	20763367	6.85046e-06	-0.0944052	11	0.0213287	14306	rs74776516	T	G	0.00546052	20.0623
ebi-a-GCST90016926	family Alcaligenaceae	26569901	4.47384e-06	0.0537051	18	0.0116008	14306	rs9964679	A	G	0.0076507	28.1712
ebi-a-GCST90016926	family Alcaligenaceae	29836081	1.03743e-06	0.0738409	20	0.0151678	14306	rs67737557	C	G	0.00557633	20.4902
ebi-a-GCST90016926	family Alcaligenaceae	45642485	1.02903e-06	-0.081834	4	0.0168931	14306	rs4033856	T	C	0.0124387	36.7406
ebi-a-GCST90016926	family Alcaligenaceae	58545246	2.35109e-07	-0.0570888	13	0.0110683	14306	rs9537886	A	C	0.0155734	45.4027
ebi-a-GCST90016926	family Alcaligenaceae	66593668	6.08373e-06	-0.0563972	14	0.0124753	14306	rs2184675	A	T	0.00669607	20.6146
ebi-a-GCST90016926	family Alcaligenaceae	70588939	2.70477e-06	0.0603335	3	0.0127779	14306	rs7638039	T	C	0.00737851	22.0696
ebi-a-GCST90016926	family Alcaligenaceae	71522509	6.60602e-06	0.0516967	15	0.0115503	14306	rs28480294	C	T	0.00959647	28.2738
ebi-a-GCST90016926	family Alcaligenaceae	75867283	1.1272e-06	-0.0609257	4	0.0125363	14306	rs17000015	A	T	0.0213415	74.2743
ebi-a-GCST90016926	family Alcaligenaceae	82485327	5.27667e-06	-0.0775052	9	0.0171554	14306	rs112135816	T	G	0.00802621	27.5585
ebi-a-GCST90016926	family Alcaligenaceae	85945839	9.12704e-06	0.0489475	16	0.0110321	14306	rs147968	C	T	0.0221248	77.0622
ebi-a-GCST90016926	family Alcaligenaceae	104214487	3.8858e-06	-0.0593564	7	0.0129137	14306	rs6969323	A	C	0.00541276	19.826
ebi-a-GCST90016926	family Alcaligenaceae	104233461	5.96788e-06	-0.058727	5	0.0128306	14306	rs1153990	A	G	0.0107241	19.8488
ebi-a-GCST90016926	family Alcaligenaceae	138305038	3.56484e-06	0.131484	6	0.0281089	14306	rs112159068	A	T	0.00695284	20.0944
ebi-a-GCST90016926	family Alcaligenaceae	173497796	3.34696e-06	0.110583	5	0.0238514	14306	rs62395635	T	C	0.014162	22.6687
ebi-a-GCST90016926	family Alcaligenaceae	193456274	1.84629e-06	0.0629104	3	0.0131712	14306	rs2367850	G	C	0.00689911	20.2645
ebi-a-GCST90016926	family Alcaligenaceae	239900775	2.75943e-07	0.0684302	2	0.0133636	14306	rs62191117	A	G	0.0136592	22.6006
ebi-a-GCST90016927	family Bacteroidaceae	10593224	3.37909e-07	0.0538565	3	0.0105251	14306	rs6795673	C	T	0.00564983	20.7618
ebi-a-GCST90016927	family Bacteroidaceae	10644351	1.79511e-06	-0.0740746	1	0.0147633	14306	rs11585893	A	G	0.00648348	23.8452
ebi-a-GCST90016927	family Bacteroidaceae	22045949	5.01822e-06	-0.0782325	14	0.0167634	14306	rs2023437	T	C	0.00544513	20.0055
ebi-a-GCST90016927	family Bacteroidaceae	24342250	2.68683e-06	0.0880978	19	0.0187002	14306	rs17619981	T	G	0.00570769	20.9756
ebi-a-GCST90016927	family Bacteroidaceae	24910476	2.12711e-06	0.0604456	13	0.0129128	14306	rs9507307	C	T	0.00658822	24.233
ebi-a-GCST90016927	family Bacteroidaceae	29143451	1.2942e-06	0.0818398	6	0.0170319	14306	rs28757219	T	A	0.00571714	21.0105
ebi-a-GCST90016927	family Bacteroidaceae	41519430	7.48497e-06	-0.059205	6	0.0131195	14306	rs13207588	A	G	0.00727364	21.3727
ebi-a-GCST90016927	family Bacteroidaceae	58605432	6.80973e-07	0.0812515	20	0.0164479	14306	rs66474973	G	T	0.0580322	176.813
ebi-a-GCST90016927	family Bacteroidaceae	62019400	7.64945e-06	-0.0528153	3	0.0117124	14306	rs2366421	T	A	0.0140145	22.415
ebi-a-GCST90016927	family Bacteroidaceae	77215327	5.8626e-06	-0.0488038	3	0.0107412	14306	rs66710942	T	C	0.0104697	36.0372
ebi-a-GCST90016927	family Bacteroidaceae	102960989	6.73008e-06	-0.0592004	1	0.0132244	14306	rs1340391	T	C	0.0134228	25.2381
ebi-a-GCST90016927	family Bacteroidaceae	112855426	3.4209e-06	-0.0607475	9	0.0129865	14306	rs495004	C	G	0.00687146	19.6915
ebi-a-GCST90016928	family Bacteroidales S24 7group	21205200	8.42946e-06	0.0843019	17	0.0187308	14306	rs7217209	C	T	0.00724694	26.6736
ebi-a-GCST90016928	family Bacteroidales S24 7group	25943322	3.82164e-07	0.0847328	22	0.0165856	14306	rs738193	T	C	0.00556501	20.4483
ebi-a-GCST90016928	family Bacteroidales S24 7group	47340971	2.4053e-06	0.084048	15	0.0177806	14306	rs1850003	A	G	0.00669712	19.6672
ebi-a-GCST90016928	family Bacteroidales S24 7group	53139362	5.11835e-07	-0.176187	2	0.0347133	14306	rs17043785	T	C	0.0127759	20.3954
ebi-a-GCST90016928	family Bacteroidales S24 7group	63236747	7.093e-06	-0.0867065	6	0.0195709	14306	rs78609301	A	G	0.0126927	20.2608
ebi-a-GCST90016928	family Bacteroidales S24 7group	90714667	3.15559e-07	-0.0850266	7	0.0163382	14306	rs941000	T	C	0.00622376	21.3309
ebi-a-GCST90016928	family Bacteroidales S24 7group	149300138	6.10394e-06	-0.0956546	4	0.0205228	14306	rs6831034	T	A	0.00536503	19.7095
ebi-a-GCST90016928	family Bacteroidales S24 7group	151515172	9.49008e-06	0.123071	6	0.0275665	14306	rs10872669	G	A	0.006737	20.1378
ebi-a-GCST90016928	family Bacteroidales S24 7group	158653545	7.82781e-06	0.122574	3	0.0272389	14306	rs61508842	T	C	0.00638199	22.0822
ebi-a-GCST90016928	family Bacteroidales S24 7group	164763068	8.77829e-06	0.0842142	5	0.0183739	14306	rs11135366	C	G	0.00563948	20.7349
ebi-a-GCST90016928	family Bacteroidales S24 7group	242767252	2.59018e-06	-0.0821108	1	0.0172701	14306	rs12748533	G	T	0.00708813	20.8308
ebi-a-GCST90016929	family Bifidobacteriaceae	521096	1.1517e-06	0.0569873	5	0.0116907	14306	rs4957061	T	C	0.00538882	19.8083
ebi-a-GCST90016929	family Bifidobacteriaceae	898055	8.52884e-06	0.0810099	16	0.019073	14306	rs12446429	T	C	0.00575307	21.1433
ebi-a-GCST90016929	family Bifidobacteriaceae	1517826	8.66204e-06	0.053673	4	0.0120586	14306	rs55888705	A	G	0.00669427	24.6325
ebi-a-GCST90016929	family Bifidobacteriaceae	4304187	6.00109e-06	-0.0728589	18	0.0164821	14306	rs677208	C	G	0.00562714	20.6836
ebi-a-GCST90016929	family Bifidobacteriaceae	13098051	9.94741e-06	0.0537537	11	0.0123746	14306	rs10831953	G	A	0.00639487	23.5237
ebi-a-GCST90016929	family Bifidobacteriaceae	14617591	3.8249e-06	0.0553965	6	0.0120669	14306	rs857444	C	T	0.00705431	25.9596
ebi-a-GCST90016929	family Bifidobacteriaceae	20378911	2.28066e-06	-0.0613031	12	0.0128844	14306	rs10841473	G	C	0.0060841	22.3674
ebi-a-GCST90016929	family Bifidobacteriaceae	49906864	8.88055e-07	0.0577763	2	0.0117388	14306	rs4567981	T	A	0.00727549	21.3781
ebi-a-GCST90016929	family Bifidobacteriaceae	72897722	5.36809e-06	-0.0632518	17	0.013817	14306	rs540489	T	G	0.015601	46.2453
ebi-a-GCST90016929	family Bifidobacteriaceae	92463303	6.86784e-06	-0.0551726	15	0.0124655	14306	rs7174549	T	C	0.00612804	21.0008
ebi-a-GCST90016929	family Bifidobacteriaceae	97406220	7.27998e-06	-0.0914312	6	0.0202604	14306	rs6899771	A	G	0.0055683	20.4717
ebi-a-GCST90016929	family Bifidobacteriaceae	112859829	1.74032e-08	0.110676	13	0.0200996	14306	rs7322849	T	C	0.0144569	23.133
ebi-a-GCST90016929	family Bifidobacteriaceae	136616754	5.94155e-20	-0.11707	2	0.0126703	14306	rs182549	T	C	0.0205299	76.6096
ebi-a-GCST90016929	family Bifidobacteriaceae	137603404	8.79792e-06	0.0637133	2	0.0144305	14306	rs10496759	G	C	0.0127009	20.0168
ebi-a-GCST90016929	family Bifidobacteriaceae	142793467	4.84953e-06	-0.0942612	5	0.0208421	14306	rs73797465	T	G	0.00537223	19.801
ebi-a-GCST90016929	family Bifidobacteriaceae	161211924	7.24136e-06	0.0562	4	0.0126395	14306	rs10857328	T	A	0.0122864	20.3008
ebi-a-GCST90016929	family Bifidobacteriaceae	169748189	1.03631e-06	-0.0892981	5	0.0183177	14306	rs76671854	C	G	0.00629965	22.7591
ebi-a-GCST90016929	family Bifidobacteriaceae	192878532	1.57373e-06	0.0584045	2	0.0122081	14306	rs13020688	G	A	0.00651818	19.9321
ebi-a-GCST90016931	family Clostridiaceae1	3041519	5.27024e-06	0.0563367	1	0.012392	14306	rs2817172	C	T	0.00565977	20.8042
ebi-a-GCST90016931	family Clostridiaceae1	30934659	7.42147e-06	-0.106376	7	0.0241944	14306	rs4723021	T	C	0.00536023	19.6918
ebi-a-GCST90016931	family Clostridiaceae1	43270264	3.80627e-06	-0.180969	10	0.0390911	14306	rs2795528	G	A	0.00806179	23.7074
ebi-a-GCST90016931	family Clostridiaceae1	47806774	7.8966e-06	0.0533035	22	0.0119011	14306	rs881532	G	A	0.00706814	20.7645
ebi-a-GCST90016931	family Clostridiaceae1	48093014	9.07716e-06	0.0615805	6	0.0136198	14306	rs62397761	A	G	0.00983458	28.9724
ebi-a-GCST90016931	family Clostridiaceae1	87710690	8.24442e-06	0.0967773	16	0.0217471	14306	rs56188186	A	G	0.00703498	24.1309
ebi-a-GCST90016931	family Clostridiaceae1	101804809	8.09823e-06	0.0536759	1	0.0119436	14306	rs10875374	T	C	0.00690681	21.6365
ebi-a-GCST90016931	family Clostridiaceae1	111482845	6.9051e-06	-0.0616944	3	0.013693	14306	rs12490337	C	G	0.00751432	23.554
ebi-a-GCST90016931	family Clostridiaceae1	132596627	5.33962e-06	0.0748236	3	0.016246	14306	rs12186080	G	A	0.00609734	22.4225
ebi-a-GCST90016931	family Clostridiaceae1	136710881	4.54485e-06	0.0814503	9	0.0179338	14306	rs12341505	G	A	0.00678231	19.8576
ebi-a-GCST90016931	family Clostridiaceae1	165722832	7.0912e-06	-0.0734787	6	0.0168383	14306	rs550843	T	C	0.00583614	21.4504
ebi-a-GCST90016932	family Clostridiales vadin BB60 group	3305122	4.85333e-06	0.116908	8	0.0252447	14306	rs66714985	A	C	0.00613184	22.5502
ebi-a-GCST90016932	family Clostridiales vadin BB60 group	4308946	7.66214e-06	-0.117807	5	0.026924	14306	rs34088226	A	G	0.00610892	22.4653
ebi-a-GCST90016932	family Clostridiales vadin BB60 group	6714424	5.04836e-06	-0.0672314	10	0.0147123	14306	rs10904722	C	T	0.00621027	22.8466
ebi-a-GCST90016932	family Clostridiales vadin BB60 group	15564453	6.84715e-06	0.070194	3	0.0155364	14306	rs989682	A	G	0.00553302	20.3302
ebi-a-GCST90016932	family Clostridiales vadin BB60 group	38612024	1.05271e-06	-0.0738925	21	0.0150911	14306	rs9979874	G	C	0.00658686	19.9911
ebi-a-GCST90016932	family Clostridiales vadin BB60 group	56849539	1.79287e-06	0.0662317	1	0.0138147	14306	rs6588624	A	G	0.00694533	20.3453
ebi-a-GCST90016932	family Clostridiales vadin BB60 group	58149405	6.95697e-07	0.137134	17	0.0266996	14306	rs28691777	C	T	0.00793129	21.17
ebi-a-GCST90016932	family Clostridiales vadin BB60 group	71391694	2.36706e-06	-0.078598	1	0.0165982	14306	rs7538034	T	G	0.0067933	19.9584
ebi-a-GCST90016932	family Clostridiales vadin BB60 group	74373125	3.58286e-06	-0.0643682	18	0.0138701	14306	rs7226487	A	G	0.0079963	27.592
ebi-a-GCST90016932	family Clostridiales vadin BB60 group	85856796	7.91425e-06	0.0769254	14	0.0172234	14306	rs17121075	G	A	0.0125535	43.301
ebi-a-GCST90016932	family Clostridiales vadin BB60 group	87392290	4.97038e-07	-0.131519	15	0.0261319	14306	rs55682560	C	T	0.0075397	25.8753
ebi-a-GCST90016932	family Clostridiales vadin BB60 group	123977538	3.43598e-06	0.214464	8	0.0455098	14306	rs118104867	C	T	0.00746438	21.4184
ebi-a-GCST90016932	family Clostridiales vadin BB60 group	142244898	3.94357e-06	-0.116224	5	0.0240367	14306	rs7725895	A	G	0.0061699	21.2631
ebi-a-GCST90016932	family Clostridiales vadin BB60 group	155632958	6.82763e-06	-0.0626993	4	0.0139364	14306	rs10517600	G	T	0.00635362	20.2058
ebi-a-GCST90016932	family Clostridiales vadin BB60 group	202450739	9.33061e-06	-0.0613825	2	0.0138976	14306	rs6755871	C	G	0.00556582	20.4569
ebi-a-GCST90016932	family Clostridiales vadin BB60 group	205616346	4.3723e-06	-0.165419	2	0.0352154	14306	rs13409132	A	G	0.00953917	27.6315
ebi-a-GCST90016932	family Clostridiales vadin BB60 group	229942951	2.50196e-06	-0.0746375	2	0.0159136	14306	rs2191834	T	G	0.00736139	21.6398
ebi-a-GCST90016933	family Coriobacteriaceae	459415	4.65693e-06	0.25584	5	0.0561995	14306	rs80046645	C	G	0.00531947	19.552
ebi-a-GCST90016933	family Coriobacteriaceae	1922731	4.82848e-06	0.06075	10	0.0130939	14306	rs11250875	T	C	0.00559972	20.5766
ebi-a-GCST90016933	family Coriobacteriaceae	8121332	8.0201e-06	0.0773006	17	0.017553	14306	rs11656361	A	C	0.00544123	19.9965
ebi-a-GCST90016933	family Coriobacteriaceae	11494021	4.84117e-06	0.0586265	12	0.0129006	14306	rs1816223	G	A	0.00547075	20.1056
ebi-a-GCST90016933	family Coriobacteriaceae	11654412	9.02693e-06	0.116408	3	0.0258545	14306	rs2442778	A	G	0.00581346	21.3724
ebi-a-GCST90016933	family Coriobacteriaceae	24464799	7.87281e-06	-0.0486059	7	0.0108982	14306	rs62448869	T	A	0.00565191	20.7695
ebi-a-GCST90016933	family Coriobacteriaceae	37376685	3.88356e-06	0.0965017	17	0.0207666	14306	rs34739816	G	T	0.0109977	33.549
ebi-a-GCST90016933	family Coriobacteriaceae	39660509	6.8962e-06	0.103377	14	0.0229286	14306	rs8010111	A	G	0.00722486	21.2283
ebi-a-GCST90016933	family Coriobacteriaceae	52895166	8.51236e-06	0.0789796	19	0.0177205	14306	rs12974142	G	A	0.0130904	20.6123
ebi-a-GCST90016933	family Coriobacteriaceae	62072077	5.39126e-06	-0.0714367	20	0.0154113	14306	rs67561917	A	G	0.0147548	23.6019
ebi-a-GCST90016933	family Coriobacteriaceae	65799217	5.43313e-07	0.0778402	10	0.0155815	14306	rs719099	A	G	0.0240398	40.224
ebi-a-GCST90016933	family Coriobacteriaceae	86433579	8.14442e-06	-0.0510212	15	0.0114339	14306	rs11073596	G	T	0.00803919	27.6034
ebi-a-GCST90016933	family Coriobacteriaceae	90471451	9.77372e-06	0.0498855	5	0.0112446	14306	rs1397793	A	G	0.00901083	30.97
ebi-a-GCST90016933	family Coriobacteriaceae	105084680	7.79938e-06	-0.0565686	7	0.0126265	14306	rs13307134	T	C	0.0146432	23.1383
ebi-a-GCST90016933	family Coriobacteriaceae	125460084	5.63093e-06	0.0774888	5	0.0171877	14306	rs76779974	C	G	0.00586123	21.6199
ebi-a-GCST90016933	family Coriobacteriaceae	136512906	8.26913e-06	0.0926543	9	0.0209468	14306	rs3025411	A	G	0.00682629	19.7192
ebi-a-GCST90016933	family Coriobacteriaceae	176571431	1.51604e-06	-0.0603429	1	0.0126849	14306	rs240104	T	C	0.00838109	24.6627
ebi-a-GCST90016934	family Defluviitaleaceae	8786663	2.7503e-06	0.110761	9	0.0232545	14306	rs112893842	T	C	0.00619035	22.7604
ebi-a-GCST90016934	family Defluviitaleaceae	24804081	4.60829e-06	0.139014	22	0.0299429	14306	rs9608282	T	G	0.00606513	22.2972
ebi-a-GCST90016934	family Defluviitaleaceae	41811003	1.40608e-06	0.177314	21	0.0361844	14306	rs55658617	T	C	0.00672406	19.7469
ebi-a-GCST90016934	family Defluviitaleaceae	59026148	7.85905e-06	0.070223	18	0.0156601	14306	rs1908593	T	C	0.0315187	93.4027
ebi-a-GCST90016934	family Defluviitaleaceae	66407366	5.86017e-06	-0.0708803	10	0.0156121	14306	rs4344384	T	G	0.00639356	19.6773
ebi-a-GCST90016934	family Defluviitaleaceae	72207794	9.42193e-07	0.0977203	3	0.0197033	14306	rs4677103	A	G	0.00710555	20.8824
ebi-a-GCST90016934	family Defluviitaleaceae	79734541	5.56327e-06	0.107106	7	0.0238173	14306	rs28696126	T	A	0.00960337	33.0262
ebi-a-GCST90016934	family Defluviitaleaceae	85205632	3.41374e-06	-0.138357	1	0.0295185	14306	rs9725395	A	G	0.00748637	25.6909
ebi-a-GCST90016934	family Defluviitaleaceae	93331308	9.48135e-06	0.123954	9	0.0289814	14306	rs540220	C	T	0.0142995	22.8774
ebi-a-GCST90016934	family Defluviitaleaceae	118723685	1.692e-06	-0.0801923	1	0.0167061	14306	rs1582238	C	T	0.00538103	19.7578
ebi-a-GCST90016934	family Defluviitaleaceae	122202910	4.58121e-06	-0.134314	4	0.0292201	14306	rs17051335	C	T	0.00672592	19.7524
ebi-a-GCST90016934	family Defluviitaleaceae	147414743	2.75778e-07	-0.149751	4	0.0293415	14306	rs72731813	C	T	0.0105961	19.8556
ebi-a-GCST90016935	family Desulfovibrionaceae	2856662	3.16046e-06	-0.0943381	17	0.020138	14306	rs4506934	C	T	0.00538976	19.8009
ebi-a-GCST90016935	family Desulfovibrionaceae	11855599	2.49701e-06	0.0555931	10	0.0117493	14306	rs11599763	C	T	0.00628562	23.1193
ebi-a-GCST90016935	family Desulfovibrionaceae	15269705	2.81877e-06	0.211435	9	0.0456962	14306	rs112381107	C	T	0.00835896	30.8095
ebi-a-GCST90016935	family Desulfovibrionaceae	33694801	2.69911e-07	0.0834742	20	0.0166111	14306	rs6058181	C	T	0.0054403	19.9931
ebi-a-GCST90016935	family Desulfovibrionaceae	45064961	3.82375e-06	0.0571419	21	0.012423	14306	rs2838334	G	A	0.00674735	19.8157
ebi-a-GCST90016935	family Desulfovibrionaceae	57865378	9.60882e-06	-0.0770089	8	0.017089	14306	rs72647048	T	C	0.00712812	20.942
ebi-a-GCST90016935	family Desulfovibrionaceae	71541641	4.48477e-06	-0.0541732	16	0.0117819	14306	rs9928243	C	A	0.0111399	32.8723
ebi-a-GCST90016935	family Desulfovibrionaceae	81834426	2.09677e-06	-0.0729251	9	0.0154381	14306	rs17791387	A	G	0.0270073	94.5401
ebi-a-GCST90016935	family Desulfovibrionaceae	96159374	7.34345e-06	-0.0574455	15	0.0129468	14306	rs7164160	A	T	0.00543088	19.9583
ebi-a-GCST90016935	family Desulfovibrionaceae	203308383	2.39651e-06	-0.0732697	1	0.0150964	14306	rs16851319	G	C	0.00634448	19.8637
ebi-a-GCST90016935	family Desulfovibrionaceae	203991605	1.5639e-06	-0.114231	1	0.0253568	14306	rs2692012	G	A	0.0166081	21.0263
ebi-a-GCST90016935	family Desulfovibrionaceae	233929283	6.78141e-06	-0.0525838	2	0.0115757	14306	rs3935584	C	T	0.00665064	20.4738
ebi-a-GCST90016936	family Enterobacteriaceae	2563450	3.65359e-06	0.110561	11	0.0241719	14306	rs111229068	A	T	0.0094107	34.7229
ebi-a-GCST90016936	family Enterobacteriaceae	4015933	6.95312e-06	0.0990404	2	0.0215877	14306	rs80319214	C	G	0.00578005	21.2431
ebi-a-GCST90016936	family Enterobacteriaceae	13521040	9.48965e-06	0.115598	17	0.0257683	14306	rs4792380	A	T	0.00539144	19.8071
ebi-a-GCST90016936	family Enterobacteriaceae	22379097	9.42692e-06	0.0822408	11	0.0186379	14306	rs11026530	T	C	0.00568888	20.9061
ebi-a-GCST90016936	family Enterobacteriaceae	27718039	8.53532e-06	-0.0605392	14	0.0133696	14306	rs61973590	C	G	0.00551349	20.258
ebi-a-GCST90016936	family Enterobacteriaceae	42133542	4.51617e-06	0.0582927	2	0.0126195	14306	rs2374342	C	A	0.00727464	21.3756
ebi-a-GCST90016936	family Enterobacteriaceae	54327745	7.63115e-06	0.0899642	16	0.0202934	14306	rs35673018	G	A	0.00864025	25.3448
ebi-a-GCST90016936	family Enterobacteriaceae	55145547	5.17095e-06	0.084159	18	0.0189479	14306	rs504442	T	G	0.0101444	29.7304
ebi-a-GCST90016936	family Enterobacteriaceae	55340092	3.13163e-06	0.0606754	20	0.0130125	14306	rs62210023	A	G	0.00680247	19.8691
ebi-a-GCST90016936	family Enterobacteriaceae	57672335	1.19564e-06	-0.0848521	18	0.0170415	14306	rs78143293	A	G	0.00672592	19.7524
ebi-a-GCST90016936	family Enterobacteriaceae	110840418	9.31859e-06	0.0758597	13	0.0171286	14306	rs79757635	C	A	0.0067802	19.906
ebi-a-GCST90016937	family Erysipelotrichaceae	2954952	9.28453e-06	0.0839071	8	0.0199131	14306	rs7826267	G	T	0.00574847	21.1321
ebi-a-GCST90016937	family Erysipelotrichaceae	3002546	6.14582e-06	-0.0492438	5	0.010887	14306	rs1074800	G	A	0.0054266	19.9424
ebi-a-GCST90016937	family Erysipelotrichaceae	5830507	9.12347e-07	-0.0945759	18	0.0194091	14306	rs7234058	T	C	0.00534969	19.6529
ebi-a-GCST90016937	family Erysipelotrichaceae	38803551	1.12264e-07	0.0681159	8	0.0127883	14306	rs62504403	C	T	0.00738218	22.4228
ebi-a-GCST90016937	family Erysipelotrichaceae	40385457	2.79126e-06	0.10305	13	0.0224648	14306	rs17530232	A	G	0.00893271	23.858
ebi-a-GCST90016937	family Erysipelotrichaceae	48997206	4.23107e-06	0.0608929	14	0.0133764	14306	rs4078432	T	C	0.0117875	34.7942
ebi-a-GCST90016937	family Erysipelotrichaceae	56156504	4.08479e-06	0.0538798	14	0.0116888	14306	rs8003149	C	T	0.00670997	19.6444
ebi-a-GCST90016937	family Erysipelotrichaceae	64139196	9.52708e-06	-0.0475363	1	0.0106939	14306	rs1884466	C	T	0.0120832	19.9609
ebi-a-GCST90016937	family Erysipelotrichaceae	70327224	1.8451e-06	-0.0806041	17	0.0167641	14306	rs35161940	T	C	0.00701685	20.9802
ebi-a-GCST90016937	family Erysipelotrichaceae	80357610	5.40344e-06	0.0724145	14	0.0164471	14306	rs56970041	T	G	0.00573009	19.6292
ebi-a-GCST90016937	family Erysipelotrichaceae	97457427	8.02897e-06	-0.0497374	1	0.0111376	14306	rs290833	T	G	0.0118176	21.9208
ebi-a-GCST90016937	family Erysipelotrichaceae	133897233	2.33115e-06	-0.0552212	10	0.0116074	14306	rs10781552	C	T	0.00745842	21.9272
ebi-a-GCST90016937	family Erysipelotrichaceae	195793712	8.95468e-07	-0.0524152	3	0.0106784	14306	rs2300774	A	G	0.00613115	20.993
ebi-a-GCST90016938	family Family XI	35334668	3.97109e-06	-0.116383	11	0.0252125	14306	rs17379710	T	C	0.00650454	19.7592
ebi-a-GCST90016938	family Family XI	43345864	9.42671e-06	-0.112486	18	0.0251099	14306	rs2156611	T	C	0.0131656	38.9165
ebi-a-GCST90016938	family Family XI	54115200	3.19374e-06	-0.117677	16	0.0251491	14306	rs697771	A	G	0.0126333	37.2078
ebi-a-GCST90016938	family Family XI	55348292	7.07082e-06	-0.118619	20	0.0261969	14306	rs6025153	C	G	0.00778379	22.7579
ebi-a-GCST90016938	family Family XI	64956642	8.4126e-06	0.224835	16	0.0511672	14306	rs78222136	G	C	0.0128949	21.3325
ebi-a-GCST90016938	family Family XI	95357209	6.63437e-07	-0.150538	11	0.0302319	14306	rs2155352	A	G	0.019798	25.1464
ebi-a-GCST90016938	family Family XI	115821485	5.78309e-07	-0.162115	9	0.032151	14306	rs10759623	C	T	0.00545881	19.7212
ebi-a-GCST90016938	family Family XI	119955787	3.38556e-06	0.128253	4	0.0274718	14306	rs3733511	A	G	0.00721729	22.6162
ebi-a-GCST90016938	family Family XI	148921732	2.70222e-06	-0.177599	7	0.0372795	14306	rs11547158	A	G	0.00707357	20.7877
ebi-a-GCST90016938	family Family XI	239995451	4.79789e-06	-0.117998	1	0.025516	14306	rs488164	G	T	0.00575379	19.8208
ebi-a-GCST90016939	family Family XIII	7906746	4.76091e-06	-0.0516394	10	0.0112313	14306	rs7076829	T	A	0.00733459	27.006
ebi-a-GCST90016939	family Family XIII	16174657	6.99021e-06	0.0503183	19	0.011165	14306	rs10404377	A	C	0.00620385	22.8104
ebi-a-GCST90016939	family Family XIII	19685992	2.53805e-06	-0.0637366	21	0.013927	14306	rs1999289	A	T	0.00667672	24.5674
ebi-a-GCST90016939	family Family XIII	32373530	8.38475e-06	-0.112091	3	0.0271305	14306	rs4293737	A	G	0.00586993	21.5754
ebi-a-GCST90016939	family Family XIII	39212021	8.08295e-06	0.0651136	1	0.0144251	14306	rs66753613	G	A	0.00849185	24.9829
ebi-a-GCST90016939	family Family XIII	50802980	4.04027e-06	-0.0508511	15	0.011014	14306	rs3098182	T	G	0.0125518	19.9314
ebi-a-GCST90016939	family Family XIII	65170838	9.65384e-06	0.0579979	1	0.0129602	14306	rs1887048	G	A	0.0146446	24.27
ebi-a-GCST90016939	family Family XIII	70218627	1.23726e-06	0.0561559	17	0.0115587	14306	rs6501525	A	G	0.0738027	236.581
ebi-a-GCST90016939	family Family XIII	88995218	4.89283e-06	-0.0805985	3	0.0171364	14306	rs6797051	C	T	0.0120813	41.6521
ebi-a-GCST90016939	family Family XIII	94105415	7.67414e-06	-0.0851896	15	0.0192688	14306	rs12904405	A	G	0.00618965	22.7579
ebi-a-GCST90016939	family Family XIII	102366896	1.80356e-06	0.151619	10	0.0317112	14306	rs118170811	A	G	0.0108071	20.0148
ebi-a-GCST90016939	family Family XIII	162211872	2.41524e-06	-0.0550907	4	0.0116474	14306	rs12643275	A	T	0.00811999	23.8799
ebi-a-GCST90016939	family Family XIII	166557202	3.72349e-06	0.0596528	1	0.012717	14306	rs482905	G	T	0.00643788	21.9853
ebi-a-GCST90016939	family Family XIII	186914023	3.91643e-06	-0.0663236	1	0.0141626	14306	rs7514702	T	C	0.0133618	21.0455
ebi-a-GCST90016940	family Lachnospiraceae	10245354	3.69556e-06	-0.0585831	4	0.0128742	14306	rs2159863	A	G	0.00727811	26.7892
ebi-a-GCST90016940	family Lachnospiraceae	13425799	7.58351e-06	0.0661701	19	0.014851	14306	rs10402491	C	T	0.00577392	21.2204
ebi-a-GCST90016940	family Lachnospiraceae	29408858	5.35895e-06	0.0503142	19	0.0112482	14306	rs7359994	C	T	0.00537267	19.7378
ebi-a-GCST90016940	family Lachnospiraceae	32348593	8.41977e-06	-0.160302	5	0.035832	14306	rs2910921	C	T	0.00583614	21.4504
ebi-a-GCST90016940	family Lachnospiraceae	36876868	7.28836e-06	0.0501415	20	0.0112157	14306	rs1205443	A	G	0.0106936	32.6113
ebi-a-GCST90016940	family Lachnospiraceae	38004672	9.57767e-06	-0.0718128	13	0.017462	14306	rs11841382	G	T	0.00667543	20.4297
ebi-a-GCST90016940	family Lachnospiraceae	46664437	6.53236e-06	-0.215114	6	0.0476778	14306	rs146660815	T	C	0.00670489	19.6902
ebi-a-GCST90016940	family Lachnospiraceae	72179847	4.26265e-06	-0.0494463	9	0.0110503	14306	rs11139361	C	T	0.00700806	20.5938
ebi-a-GCST90016940	family Lachnospiraceae	76559184	2.83596e-07	-0.125721	16	0.0245233	14306	rs9929145	G	A	0.0076775	26.3519
ebi-a-GCST90016940	family Lachnospiraceae	80469064	2.41835e-06	0.0549584	17	0.0117086	14306	rs112040820	A	G	0.00589529	20.1984
ebi-a-GCST90016940	family Lachnospiraceae	100113683	2.44997e-06	-0.0607481	9	0.0125216	14306	rs35524804	T	C	0.0111608	20.6322
ebi-a-GCST90016940	family Lachnospiraceae	103392503	6.20326e-06	-0.0503537	10	0.0112201	14306	rs3127230	C	T	0.0164241	20.7895
ebi-a-GCST90016940	family Lachnospiraceae	117031337	1.42945e-06	-0.0515295	1	0.01067	14306	rs12562372	G	T	0.0139608	22.3279
ebi-a-GCST90016940	family Lachnospiraceae	130436459	1.81844e-06	-0.0500924	7	0.0105069	14306	rs11979110	T	C	0.0120123	19.8546
ebi-a-GCST90016940	family Lachnospiraceae	133791605	3.01426e-06	0.0776723	9	0.0164472	14306	rs79086868	T	C	0.00607117	22.3257
ebi-a-GCST90016940	family Lachnospiraceae	161957425	2.6898e-06	-0.049227	6	0.0104894	14306	rs11755180	C	G	0.00533352	19.5717
ebi-a-GCST90016940	family Lachnospiraceae	186906801	5.16952e-06	0.0493666	4	0.0107801	14306	rs959845	T	C	0.0079954	22.9544
ebi-a-GCST90016940	family Lachnospiraceae	214031969	7.26742e-06	-0.0484566	1	0.0107934	14306	rs12760724	A	C	0.0075249	22.1241
ebi-a-GCST90016940	family Lachnospiraceae	232469722	8.37067e-06	-0.0993483	2	0.0218395	14306	rs13005175	G	A	0.00591704	20.4639
ebi-a-GCST90016941	family Lactobacillaceae	6928017	5.77192e-07	0.0999419	19	0.0201687	14306	rs921925	A	C	0.0057867	21.2735
ebi-a-GCST90016941	family Lactobacillaceae	18501459	2.70128e-07	-0.193287	1	0.0379293	14306	rs16861661	G	A	0.00615489	22.6478
ebi-a-GCST90016941	family Lactobacillaceae	23836941	3.89933e-06	-0.10381	13	0.0220135	14306	rs1590596	C	G	0.00583628	21.451
ebi-a-GCST90016941	family Lactobacillaceae	28903275	2.59543e-06	-0.0830224	2	0.0175267	14306	rs11674854	C	T	0.00766649	28.2298
ebi-a-GCST90016941	family Lactobacillaceae	54192992	1.38159e-06	-0.0825646	20	0.0170282	14306	rs6092149	A	T	0.0745727	234.332
ebi-a-GCST90016941	family Lactobacillaceae	67559323	9.44583e-06	-0.124042	6	0.0278946	14306	rs9345899	A	G	0.00664404	20.4534
ebi-a-GCST90016941	family Lactobacillaceae	69010103	3.60761e-06	-0.0792344	8	0.0170604	14306	rs768253	T	G	0.00685984	21.1223
ebi-a-GCST90016941	family Lactobacillaceae	73890910	8.69121e-07	0.082529	16	0.0168225	14306	rs328312	T	A	0.00716853	21.0327
ebi-a-GCST90016941	family Lactobacillaceae	109896462	6.59189e-06	0.177082	4	0.0392269	14306	rs62314653	C	A	0.00593597	21.8255
ebi-a-GCST90016941	family Lactobacillaceae	135755629	9.6525e-06	0.0772453	2	0.0176921	14306	rs1530559	G	A	0.00744657	25.7934
ebi-a-GCST90016941	family Lactobacillaceae	173151665	5.9595e-06	-0.219178	3	0.0473566	14306	rs77478751	A	G	0.00560616	20.4482
ebi-a-GCST90016941	family Lactobacillaceae	179720669	7.6952e-06	0.191613	1	0.0425039	14306	rs74599091	A	G	0.00666003	20.8516
ebi-a-GCST90016942	family Methanobacteriaceae	2086167	7.44338e-06	0.164498	3	0.0364959	14306	rs4257531	G	A	0.00575005	21.1322
ebi-a-GCST90016942	family Methanobacteriaceae	10773932	8.44578e-06	-0.15814	7	0.0351803	14306	rs73068003	G	T	0.00557811	20.5024
ebi-a-GCST90016942	family Methanobacteriaceae	15053083	1.63061e-06	-0.199566	3	0.0411825	14306	rs6776814	T	C	0.00535197	19.6667
ebi-a-GCST90016942	family Methanobacteriaceae	21338861	5.92107e-06	-0.227245	12	0.048763	14306	rs75208022	C	T	0.00570599	20.9694
ebi-a-GCST90016942	family Methanobacteriaceae	28827760	8.22527e-06	-0.153519	19	0.0344519	14306	rs6508769	C	T	0.00537827	19.7585
ebi-a-GCST90016942	family Methanobacteriaceae	41956181	1.40854e-06	0.21534	13	0.0436695	14306	rs73457410	A	G	0.153777	530.081
ebi-a-GCST90016942	family Methanobacteriaceae	43701132	6.07561e-06	-0.216781	12	0.0493496	14306	rs12825290	C	G	0.00736257	21.6359
ebi-a-GCST90016942	family Methanobacteriaceae	46439321	9.27897e-06	0.111274	19	0.0247517	14306	rs10424197	A	G	0.00667808	19.6042
ebi-a-GCST90016942	family Methanobacteriaceae	89349287	6.51869e-06	0.111465	11	0.0250516	14306	rs11018665	A	T	0.0143408	49.5554
ebi-a-GCST90016942	family Methanobacteriaceae	104418307	1.87556e-06	0.216999	4	0.0449076	14306	rs894996	C	A	0.00586367	21.393
ebi-a-GCST90016942	family Methanobacteriaceae	125440268	3.01432e-07	0.121754	2	0.0235357	14306	rs10202904	G	T	0.00574507	19.7906
ebi-a-GCST90016942	family Methanobacteriaceae	178160975	6.17988e-06	0.178661	5	0.039298	14306	rs56131665	G	A	0.0132582	20.9203
ebi-a-GCST90016943	family Oxalobacteraceae	610277	4.50837e-06	-0.13607	11	0.0291797	14306	rs11246212	C	T	0.00563031	20.6896
ebi-a-GCST90016943	family Oxalobacteraceae	1794263	7.4583e-06	0.181521	7	0.0400608	14306	rs62435498	C	A	0.00536239	19.6998
ebi-a-GCST90016943	family Oxalobacteraceae	5984558	8.09003e-06	-0.189444	16	0.0430248	14306	rs17138946	G	T	0.00650736	23.9336
ebi-a-GCST90016943	family Oxalobacteraceae	16056779	4.21143e-06	0.109751	2	0.0238636	14306	rs934049	G	A	0.00668434	24.5889
ebi-a-GCST90016943	family Oxalobacteraceae	18793583	7.19383e-06	0.105525	12	0.0236769	14306	rs561239	A	G	0.0058305	21.4472
ebi-a-GCST90016943	family Oxalobacteraceae	19682558	5.53197e-06	0.196145	9	0.044523	14306	rs12002250	A	C	0.00545596	20.0564
ebi-a-GCST90016943	family Oxalobacteraceae	23443627	5.03733e-06	-0.0921059	13	0.0201114	14306	rs7993559	A	C	0.00534393	19.6316
ebi-a-GCST90016943	family Oxalobacteraceae	37421469	7.3872e-07	-0.118383	22	0.0241355	14306	rs6000536	C	T	0.00820287	24.9528
ebi-a-GCST90016943	family Oxalobacteraceae	38550301	7.45178e-07	-0.140043	6	0.0281704	14306	rs1569853	T	C	0.00681744	20.6957
ebi-a-GCST90016943	family Oxalobacteraceae	67427392	6.64003e-06	-0.18756	4	0.0423688	14306	rs80330081	A	C	0.0064944	19.9897
ebi-a-GCST90016943	family Oxalobacteraceae	84254259	8.04841e-06	-0.16332	4	0.0360823	14306	rs12509763	C	G	0.00698917	23.9727
ebi-a-GCST90016943	family Oxalobacteraceae	87514407	1.49417e-07	-0.105642	9	0.0200648	14306	rs736744	T	C	0.0235561	82.1675
ebi-a-GCST90016943	family Oxalobacteraceae	93941937	4.56321e-06	0.204031	15	0.0445746	14306	rs111966731	T	C	0.006173	21.2738
ebi-a-GCST90016943	family Oxalobacteraceae	171947435	4.87933e-08	0.12561	3	0.0230053	14306	rs4428215	G	A	0.00612841	22.1613
ebi-a-GCST90016943	family Oxalobacteraceae	189935314	6.25792e-06	0.181604	4	0.0398742	14306	rs36057338	G	T	0.00561158	19.7683
ebi-a-GCST90016944	family Pasteurellaceae	5412480	9.46303e-06	-0.0986502	20	0.0216316	14306	rs731534	C	G	0.00607117	22.3257
ebi-a-GCST90016944	family Pasteurellaceae	6818307	7.2267e-06	-0.118018	9	0.0259206	14306	rs62568866	T	A	0.00596823	21.9448
ebi-a-GCST90016944	family Pasteurellaceae	9951672	1.43843e-06	-0.0717634	11	0.0149229	14306	rs10840326	C	G	0.00611367	22.4829
ebi-a-GCST90016944	family Pasteurellaceae	22718481	4.29151e-06	-0.119902	9	0.0258219	14306	rs10965428	C	A	0.00558108	20.5133
ebi-a-GCST90016944	family Pasteurellaceae	26531908	3.3522e-06	0.13988	5	0.0303029	14306	rs72756943	G	A	0.00648293	23.8432
ebi-a-GCST90016944	family Pasteurellaceae	26891808	4.71846e-06	0.0685479	22	0.0149032	14306	rs4822728	T	C	0.00580618	21.3397
ebi-a-GCST90016944	family Pasteurellaceae	32862601	7.31526e-06	0.187381	17	0.0429572	14306	rs16970009	A	G	0.00641706	23.6123
ebi-a-GCST90016944	family Pasteurellaceae	48742489	7.06627e-06	-0.113957	16	0.0256403	14306	rs111582866	G	A	0.00791244	23.2567
ebi-a-GCST90016944	family Pasteurellaceae	55448491	2.476e-07	-0.0881865	6	0.0169965	14306	rs9382510	C	T	0.00677897	19.8
ebi-a-GCST90016944	family Pasteurellaceae	57274077	3.44057e-06	0.0684647	20	0.014674	14306	rs6092684	A	T	0.0147886	43.786
ebi-a-GCST90016944	family Pasteurellaceae	64535013	9.0826e-06	-0.176406	17	0.041017	14306	rs9895850	T	C	0.0125725	20.7922
ebi-a-GCST90016944	family Pasteurellaceae	73477482	9.18523e-06	-0.0670948	15	0.015239	14306	rs12050685	A	G	0.00719982	21.1252
ebi-a-GCST90016944	family Pasteurellaceae	84977389	8.22602e-06	0.0710386	16	0.0158024	14306	rs9938097	C	T	0.0107249	36.9251
ebi-a-GCST90016944	family Pasteurellaceae	94306385	1.82856e-06	0.24289	10	0.0500406	14306	rs76022354	C	T	0.00537222	19.8009
ebi-a-GCST90016944	family Pasteurellaceae	97972214	8.71325e-06	-0.222573	3	0.0484634	14306	rs73139353	A	C	0.00566651	20.7437
ebi-a-GCST90016944	family Pasteurellaceae	105650242	2.04894e-06	-0.241159	9	0.0498372	14306	rs78909003	T	C	0.00575917	21.2412
ebi-a-GCST90016944	family Pasteurellaceae	115491973	4.01578e-06	0.122729	12	0.0264958	14306	rs35510	A	G	0.00682243	19.5637
ebi-a-GCST90016944	family Pasteurellaceae	116918060	7.74819e-06	-0.0781862	7	0.0175366	14306	rs6972479	A	G	0.00539289	19.8179
ebi-a-GCST90016944	family Pasteurellaceae	129224488	3.04902e-07	0.102214	6	0.0197189	14306	rs12191680	C	G	0.00643779	23.6502
ebi-a-GCST90016945	family Peptococcaceae	3580757	1.74193e-06	-0.0910387	8	0.0185869	14306	rs4990837	G	A	0.00564663	20.7556
ebi-a-GCST90016945	family Peptococcaceae	9423378	3.15297e-06	-0.257982	9	0.0549569	14306	rs117452796	A	G	0.00580344	21.3354
ebi-a-GCST90016945	family Peptococcaceae	27418225	5.82237e-06	0.064399	1	0.0141246	14306	rs12144792	C	T	0.00611115	22.4674
ebi-a-GCST90016945	family Peptococcaceae	28614217	4.94778e-07	0.0812655	8	0.0164355	14306	rs35703006	G	T	0.00544822	20.0168
ebi-a-GCST90016945	family Peptococcaceae	89252884	3.40847e-06	-0.147941	5	0.0317498	14306	rs75430375	C	T	0.0138031	47.6714
ebi-a-GCST90016945	family Peptococcaceae	113561082	2.02209e-06	-0.0821779	13	0.0173541	14306	rs75898026	A	G	0.00739346	21.6603
ebi-a-GCST90016945	family Peptococcaceae	129175962	2.31308e-06	0.135774	10	0.0289757	14306	rs150600492	A	C	0.00548474	20.0084
ebi-a-GCST90016945	family Peptococcaceae	182984048	1.01109e-06	-0.0739885	3	0.0150931	14306	rs12634826	T	G	0.00551268	20.255
ebi-a-GCST90016945	family Peptococcaceae	188895743	1.46157e-06	0.0684213	2	0.0141137	14306	rs12992764	T	G	0.0111614	20.9493
ebi-a-GCST90016946	family Peptostreptococcaceae	14324623	4.03395e-06	-0.0566637	4	0.012276	14306	rs10805326	A	G	0.00565213	20.7703
ebi-a-GCST90016946	family Peptostreptococcaceae	14650535	8.13711e-06	0.106725	10	0.0245638	14306	rs77540684	T	G	0.00557128	20.4715
ebi-a-GCST90016946	family Peptostreptococcaceae	16786784	7.26256e-07	-0.252	9	0.0511627	14306	rs12377846	C	A	0.00560049	20.5907
ebi-a-GCST90016946	family Peptostreptococcaceae	17019559	9.80122e-09	0.0919658	10	0.0161331	14306	rs61841503	G	A	0.00577869	21.2497
ebi-a-GCST90016946	family Peptostreptococcaceae	17414138	5.76713e-06	0.0571818	19	0.0125947	14306	rs12986312	T	G	0.00612314	22.5118
ebi-a-GCST90016946	family Peptostreptococcaceae	26726641	6.3333e-07	-0.0558506	8	0.011224	14306	rs2644627	C	G	0.00582785	21.4198
ebi-a-GCST90016946	family Peptostreptococcaceae	37976422	2.70085e-06	-0.0537078	22	0.011443	14306	rs59987323	C	T	0.00657994	20.1355
ebi-a-GCST90016946	family Peptostreptococcaceae	38216487	7.89805e-06	0.072584	17	0.0162321	14306	rs1467258	G	A	0.0064606	19.6054
ebi-a-GCST90016946	family Peptostreptococcaceae	44312824	3.24056e-06	0.124203	7	0.0266923	14306	rs76982728	T	C	0.00715192	21.0124
ebi-a-GCST90016946	family Peptostreptococcaceae	46710977	1.02795e-06	0.182411	7	0.0372126	14306	rs117020988	C	T	0.00710435	20.8717
ebi-a-GCST90016946	family Peptostreptococcaceae	65324280	2.48737e-06	0.126264	18	0.0268383	14306	rs75819860	T	A	0.0127994	21.1724
ebi-a-GCST90016946	family Peptostreptococcaceae	67852836	5.07762e-06	-0.0509823	2	0.0111975	14306	rs6721459	G	A	0.00668996	20.5957
ebi-a-GCST90016946	family Peptostreptococcaceae	77351196	1.70589e-06	-0.0693637	13	0.0142907	14306	rs9573937	A	G	0.0209332	72.823
ebi-a-GCST90016946	family Peptostreptococcaceae	89246670	7.69024e-06	-0.0573764	16	0.0127192	14306	rs59865771	C	T	0.0153159	52.9772
ebi-a-GCST90016946	family Peptostreptococcaceae	151781175	3.16548e-06	-0.0525658	3	0.0112476	14306	rs1520207	T	C	0.00577571	19.7864
ebi-a-GCST90016946	family Peptostreptococcaceae	171180190	4.21124e-07	0.0642075	4	0.0126913	14306	rs4692811	C	T	0.00537059	19.7841
ebi-a-GCST90016947	family Porphyromonadaceae	2233969	1.32425e-07	-0.0737324	9	0.014259	14306	rs10119172	C	G	0.00593439	21.8197
ebi-a-GCST90016947	family Porphyromonadaceae	23531802	8.04896e-06	-0.103842	13	0.0237355	14306	rs7330827	T	C	0.0085607	31.5509
ebi-a-GCST90016947	family Porphyromonadaceae	62035586	1.79349e-06	-0.059133	3	0.0122235	14306	rs17065783	A	G	0.0128199	20.4795
ebi-a-GCST90016947	family Porphyromonadaceae	63386516	8.9454e-06	-0.0485289	14	0.0109284	14306	rs1980561	A	G	0.013477	22.295
ebi-a-GCST90016947	family Porphyromonadaceae	63750903	7.90988e-06	-0.0473576	17	0.010602	14306	rs35233670	T	C	0.0120062	19.8323
ebi-a-GCST90016947	family Porphyromonadaceae	69251692	2.44478e-06	0.0718149	7	0.0150724	14306	rs6953849	A	G	0.0679027	222.773
ebi-a-GCST90016947	family Porphyromonadaceae	71571863	8.70362e-06	0.052368	10	0.0118814	14306	rs10762312	A	G	0.00689683	20.2647
ebi-a-GCST90016947	family Porphyromonadaceae	138076081	4.31062e-06	0.055316	9	0.012085	14306	rs10858364	G	T	0.00849169	24.991
ebi-a-GCST90016947	family Porphyromonadaceae	149825977	9.59798e-06	-0.0527939	4	0.0117499	14306	rs864093	A	C	0.011472	21.5392
ebi-a-GCST90016947	family Porphyromonadaceae	189854046	2.19498e-06	-0.0581896	3	0.0121147	14306	rs3111851	G	C	0.00694484	25.5609
ebi-a-GCST90016947	family Porphyromonadaceae	240929774	8.37394e-06	0.0915257	1	0.0207306	14306	rs35961441	A	C	0.00590269	20.1468
ebi-a-GCST90016948	family Prevotellaceae	4864877	2.77192e-06	-0.0679529	3	0.0145407	14306	rs4685827	T	C	0.00650796	23.9358
ebi-a-GCST90016948	family Prevotellaceae	9771109	1.30377e-06	-0.0569105	20	0.0117486	14306	rs2206482	T	G	0.00624282	22.9608
ebi-a-GCST90016948	family Prevotellaceae	17460999	5.56583e-06	0.0740876	19	0.0161926	14306	rs7252711	G	A	0.00580862	21.3487
ebi-a-GCST90016948	family Prevotellaceae	21404832	7.59451e-06	-0.0601448	12	0.0135454	14306	rs7975087	C	A	0.00675241	24.8411
ebi-a-GCST90016948	family Prevotellaceae	23714609	8.60578e-06	-0.0564199	8	0.0124655	14306	rs3758087	C	T	0.00558163	20.5097
ebi-a-GCST90016948	family Prevotellaceae	32408916	8.43587e-06	0.0554249	3	0.0123265	14306	rs2278540	G	A	0.00544965	20.0221
ebi-a-GCST90016948	family Prevotellaceae	33706908	9.29929e-07	0.229046	14	0.0483124	14306	rs912860	A	G	0.00708014	26.0625
ebi-a-GCST90016948	family Prevotellaceae	63018983	1.06324e-07	-0.0914807	18	0.0173611	14306	rs9958960	G	A	0.012483	19.9218
ebi-a-GCST90016948	family Prevotellaceae	71801830	7.39486e-06	-0.0539768	3	0.0119687	14306	rs13069367	A	C	0.0200751	59.7793
ebi-a-GCST90016948	family Prevotellaceae	78643095	8.60815e-06	0.0701212	14	0.0158326	14306	rs10131942	C	G	0.00877094	30.1382
ebi-a-GCST90016948	family Prevotellaceae	99470269	8.9747e-06	0.0589878	1	0.0132268	14306	rs12057990	C	T	0.00628167	19.6595
ebi-a-GCST90016948	family Prevotellaceae	105075823	2.58988e-06	0.0592681	13	0.0127329	14306	rs9586501	G	A	0.00772032	22.7032
ebi-a-GCST90016948	family Prevotellaceae	111161677	5.4968e-07	0.083936	1	0.0167936	14306	rs3860225	A	G	0.024344	45.7858
ebi-a-GCST90016948	family Prevotellaceae	118910912	3.02315e-07	-0.0604992	2	0.0118027	14306	rs4493272	T	C	0.00706758	20.4212
ebi-a-GCST90016948	family Prevotellaceae	119712522	5.60144e-06	-0.1567	11	0.0347882	14306	rs34071565	T	A	0.00597788	21.9806
ebi-a-GCST90016948	family Prevotellaceae	170126707	2.08027e-06	0.084515	3	0.0179163	14306	rs148376875	T	G	0.00691241	21.1461
ebi-a-GCST90016948	family Prevotellaceae	180283881	7.40321e-06	-0.0805894	5	0.0178291	14306	rs34660375	A	G	0.00552175	20.1386
ebi-a-GCST90016948	family Prevotellaceae	210681370	5.5423e-07	-0.0751986	1	0.0147265	14306	rs12118202	T	C	0.00607691	20.745
ebi-a-GCST90016949	family Rhodospirillaceae	2670553	3.12018e-06	0.107529	10	0.0235725	14306	rs4278423	T	C	0.00543421	19.9651
ebi-a-GCST90016949	family Rhodospirillaceae	13726736	2.53122e-07	-0.0842444	3	0.0163583	14306	rs9813022	A	G	0.00578349	21.2558
ebi-a-GCST90016949	family Rhodospirillaceae	27173098	7.00519e-06	0.0734321	22	0.0160521	14306	rs4822789	G	C	0.00577101	21.2097
ebi-a-GCST90016949	family Rhodospirillaceae	27945645	4.70392e-06	0.0999312	5	0.0218634	14306	rs1549633	A	C	0.00626223	23.0327
ebi-a-GCST90016949	family Rhodospirillaceae	28641647	7.62588e-06	0.0730952	19	0.0163491	14306	rs12977163	G	C	0.00714312	26.2887
ebi-a-GCST90016949	family Rhodospirillaceae	73139398	7.22587e-06	0.164808	12	0.0360647	14306	rs61933850	G	A	0.00892504	26.2778
ebi-a-GCST90016949	family Rhodospirillaceae	78619512	9.94672e-06	0.111984	1	0.0251088	14306	rs6679026	T	C	0.0175707	60.9161
ebi-a-GCST90016949	family Rhodospirillaceae	84471266	2.86682e-06	-0.0911851	3	0.0196395	14306	rs55876211	C	T	0.00673676	23.101
ebi-a-GCST90016949	family Rhodospirillaceae	88554243	9.17339e-06	-0.0701719	16	0.0158061	14306	rs13336560	C	T	0.012697	43.802
ebi-a-GCST90016949	family Rhodospirillaceae	89268715	9.63696e-06	-0.0999238	6	0.0227326	14306	rs1923415	A	G	0.00580782	19.897
ebi-a-GCST90016949	family Rhodospirillaceae	92206218	7.3492e-06	0.0816858	1	0.0180791	14306	rs72714493	A	G	0.0121127	41.7618
ebi-a-GCST90016949	family Rhodospirillaceae	113419797	2.67147e-06	0.0743184	10	0.0158724	14306	rs11591293	G	T	0.00696337	20.4616
ebi-a-GCST90016949	family Rhodospirillaceae	119372737	5.84454e-06	-0.11354	5	0.0250863	14306	rs1035406	G	A	0.00828535	28.3471
ebi-a-GCST90016949	family Rhodospirillaceae	131958403	5.34749e-06	0.117366	8	0.0261324	14306	rs7001029	C	T	0.00575978	20.8148
ebi-a-GCST90016949	family Rhodospirillaceae	134192918	6.67298e-06	-0.0911896	4	0.0204907	14306	rs74354280	C	T	0.00545985	20.0653
ebi-a-GCST90016949	family Rhodospirillaceae	169033340	1.48988e-06	0.136049	2	0.0285767	14306	rs76784716	A	G	0.00563595	20.7842
ebi-a-GCST90016949	family Rhodospirillaceae	225633812	1.71479e-06	0.0971389	2	0.0200064	14306	rs3754624	C	T	0.00684323	20.1061
ebi-a-GCST90016950	family Rikenellaceae	4069710	6.12238e-06	0.0570915	18	0.0125048	14306	rs59663348	G	A	0.0070442	25.9221
ebi-a-GCST90016950	family Rikenellaceae	10338470	5.80711e-06	-0.0618674	18	0.0134882	14306	rs7242694	C	T	0.00586856	21.5703
ebi-a-GCST90016950	family Rikenellaceae	14158854	2.76427e-06	0.0504257	9	0.0107399	14306	rs62532512	A	C	0.00574556	21.1214
ebi-a-GCST90016950	family Rikenellaceae	17589129	7.50412e-06	-0.0534763	11	0.0122666	14306	rs10832801	A	C	0.00578038	21.2443
ebi-a-GCST90016950	family Rikenellaceae	19790706	6.57552e-07	-0.0549688	1	0.0110534	14306	rs67705352	T	G	0.00569948	20.951
ebi-a-GCST90016950	family Rikenellaceae	21548634	2.84695e-06	-0.156209	14	0.0336482	14306	rs77885767	C	T	0.00558801	20.5333
ebi-a-GCST90016950	family Rikenellaceae	22867356	3.99448e-06	-0.141478	13	0.0315848	14306	rs9578457	G	A	0.00707907	26.0585
ebi-a-GCST90016950	family Rikenellaceae	28515912	7.19515e-06	-0.0656005	21	0.0144903	14306	rs36021379	A	G	0.0056891	20.9126
ebi-a-GCST90016950	family Rikenellaceae	32496710	4.31102e-06	0.0711137	21	0.0156966	14306	rs2833282	G	A	0.00600501	22.0749
ebi-a-GCST90016950	family Rikenellaceae	38044689	1.91801e-07	0.0821173	13	0.0159596	14306	rs9603208	G	T	0.00640689	19.6025
ebi-a-GCST90016950	family Rikenellaceae	71658642	1.34831e-06	-0.0526393	15	0.0108555	14306	rs4264350	T	C	0.0110913	32.7275
ebi-a-GCST90016950	family Rikenellaceae	85396629	7.06415e-06	-0.0481514	16	0.0110006	14306	rs4783173	G	C	0.00905415	31.1202
ebi-a-GCST90016950	family Rikenellaceae	86052655	6.50759e-06	-0.0883756	9	0.0197506	14306	rs10217435	C	T	0.00880652	30.2615
ebi-a-GCST90016950	family Rikenellaceae	90270821	3.61377e-06	0.137747	14	0.0295688	14306	rs74474130	T	G	0.0110648	38.1082
ebi-a-GCST90016950	family Rikenellaceae	95304834	5.64378e-07	-0.105589	11	0.0206213	14306	rs1939881	G	A	0.00602747	20.5752
ebi-a-GCST90016950	family Rikenellaceae	99188924	6.08611e-06	0.0549203	8	0.0121904	14306	rs2447496	A	G	0.0053923	19.8157
ebi-a-GCST90016950	family Rikenellaceae	100244667	8.79063e-06	-0.0636841	6	0.0143416	14306	rs9389714	C	T	0.00571872	19.7568
ebi-a-GCST90016950	family Rikenellaceae	135778919	3.63471e-06	0.0635814	7	0.0137451	14306	rs67281112	G	C	0.00616065	22.663
ebi-a-GCST90016950	family Rikenellaceae	144441740	7.09823e-06	-0.0850181	8	0.0191539	14306	rs35909684	A	C	0.0108211	20.3037
ebi-a-GCST90016950	family Rikenellaceae	174257127	9.31515e-06	0.0696747	2	0.0157103	14306	rs6744030	C	T	0.011518	21.3817
ebi-a-GCST90016950	family Rikenellaceae	187842232	1.447e-06	0.0570355	4	0.011887	14306	rs6837275	A	G	0.00753455	22.0768
ebi-a-GCST90016951	family Ruminococcaceae	2801371	1.66414e-06	-0.199327	9	0.0410444	14306	rs56199908	T	C	0.00554639	20.3795
ebi-a-GCST90016951	family Ruminococcaceae	4555684	8.60855e-06	0.0490539	8	0.0109865	14306	rs1158100	G	A	0.0064507	23.7304
ebi-a-GCST90016951	family Ruminococcaceae	24473669	9.60484e-06	0.0901053	1	0.0203104	14306	rs76724913	T	G	0.00548964	20.1699
ebi-a-GCST90016951	family Ruminococcaceae	29829167	8.52158e-06	0.053336	2	0.0120209	14306	rs10166469	C	T	0.00564136	20.7305
ebi-a-GCST90016951	family Ruminococcaceae	47384118	1.44338e-07	0.13822	12	0.0266152	14306	rs55793120	T	C	0.00765541	22.5031
ebi-a-GCST90016951	family Ruminococcaceae	58278102	6.04463e-06	-0.0480152	20	0.0106011	14306	rs2426816	T	A	0.00738223	19.6935
ebi-a-GCST90016951	family Ruminococcaceae	61425267	7.29625e-07	0.0848534	1	0.0172114	14306	rs17376049	T	C	0.0142995	22.8774
ebi-a-GCST90016951	family Ruminococcaceae	69732887	5.35229e-06	-0.0534595	8	0.011677	14306	rs10093275	T	C	0.00654726	20.1535
ebi-a-GCST90016951	family Ruminococcaceae	107661606	4.22435e-06	0.108708	1	0.0238006	14306	rs1612733	T	C	0.017799	22.5613
ebi-a-GCST90016951	family Ruminococcaceae	116485496	9.29351e-06	0.0706431	11	0.016046	14306	rs499272	G	C	0.00554125	20.3383
ebi-a-GCST90016951	family Ruminococcaceae	147744468	8.6902e-06	-0.0927607	1	0.0210123	14306	rs3009418	A	C	0.00703377	20.6699
ebi-a-GCST90016951	family Ruminococcaceae	218216801	1.14464e-06	-0.169146	2	0.0355009	14306	rs2113833	C	T	0.00539876	19.9047
ebi-a-GCST90016952	family Streptococcaceae	991253	2.63846e-06	0.0609349	16	0.0129703	14306	rs35344081	G	A	0.00539306	19.8131
ebi-a-GCST90016952	family Streptococcaceae	10143164	3.72237e-07	0.0639298	8	0.0126525	14306	rs2952251	G	A	0.00555057	20.4006
ebi-a-GCST90016952	family Streptococcaceae	28588269	6.32732e-06	0.0959639	10	0.021545	14306	rs7916711	A	G	0.00587508	21.5944
ebi-a-GCST90016952	family Streptococcaceae	37452858	7.88352e-06	-0.088021	4	0.019876	14306	rs57646748	G	A	0.00648813	19.7025
ebi-a-GCST90016952	family Streptococcaceae	41663393	1.82163e-06	0.0927983	15	0.0192021	14306	rs72739637	A	G	0.00756487	22.2349
ebi-a-GCST90016952	family Streptococcaceae	46778653	7.41515e-06	-0.0642449	7	0.0142702	14306	rs957755	T	G	0.00750838	22.0676
ebi-a-GCST90016952	family Streptococcaceae	53657577	3.72495e-06	-0.0934027	4	0.0190343	14306	rs10028567	C	T	0.0142177	22.7303
ebi-a-GCST90016952	family Streptococcaceae	61298020	8.91887e-07	-0.0544035	17	0.0111271	14306	rs4968759	A	G	0.0123989	20.4891
ebi-a-GCST90016952	family Streptococcaceae	73391982	8.70583e-06	-0.0801931	16	0.0178576	14306	rs6563952	C	G	0.00785171	23.053
ebi-a-GCST90016952	family Streptococcaceae	80576624	4.91802e-06	-0.0693015	17	0.0154096	14306	rs9903102	C	A	0.00670297	22.9844
ebi-a-GCST90016952	family Streptococcaceae	94153993	3.08937e-06	0.150606	3	0.0334079	14306	rs76717940	T	A	0.00630575	23.1874
ebi-a-GCST90016952	family Streptococcaceae	97526750	4.25667e-06	-0.0842751	14	0.0184509	14306	rs2370083	G	T	0.00766527	26.5336
ebi-a-GCST90016952	family Streptococcaceae	100584014	1.40136e-08	-0.130554	12	0.0225943	14306	rs11110281	T	C	0.0149372	44.2478
ebi-a-GCST90016952	family Streptococcaceae	120729505	5.33814e-06	0.107008	12	0.0236973	14306	rs16950051	A	G	0.00579788	21.1515
ebi-a-GCST90016952	family Streptococcaceae	132058723	6.93793e-06	-0.0619209	3	0.0135744	14306	rs6806351	T	C	0.00641533	23.6769
ebi-a-GCST90016952	family Streptococcaceae	169689604	1.32559e-06	0.0826855	5	0.0172536	14306	rs395407	C	G	0.0168983	21.3485
ebi-a-GCST90016952	family Streptococcaceae	240441766	7.93341e-06	-0.0993013	1	0.0224788	14306	rs77968078	G	A	0.0147395	24.4147
ebi-a-GCST90016956	family Veillonellaceae	462180	4.49345e-06	0.0587799	18	0.0128297	14306	rs4797169	T	C	0.0060567	22.2782
ebi-a-GCST90016956	family Veillonellaceae	21637810	2.57365e-06	0.055301	7	0.0117654	14306	rs12668619	A	G	0.00592145	21.7659
ebi-a-GCST90016956	family Veillonellaceae	23317124	4.63554e-06	0.0526752	4	0.0114886	14306	rs2175069	G	A	0.00538554	19.7907
ebi-a-GCST90016956	family Veillonellaceae	30208691	9.25273e-06	0.0818934	18	0.018245	14306	rs1693340	T	C	0.00549868	20.2033
ebi-a-GCST90016956	family Veillonellaceae	35576123	9.2538e-06	0.0503337	21	0.0113763	14306	rs11700976	C	A	0.00657655	19.9794
ebi-a-GCST90016956	family Veillonellaceae	38326692	1.57688e-06	0.100666	13	0.0207016	14306	rs79535861	A	C	0.00732794	22.2568
ebi-a-GCST90016956	family Veillonellaceae	38348199	7.88515e-06	-0.083617	5	0.0187159	14306	rs2561116	T	G	0.00682382	20.7152
ebi-a-GCST90016956	family Veillonellaceae	41231597	7.34903e-06	0.0520689	8	0.0115656	14306	rs1447205	C	G	0.00783149	23.0248
ebi-a-GCST90016956	family Veillonellaceae	46366067	4.50671e-06	0.0514024	4	0.0112125	14306	rs1442060	A	G	0.00939198	27.6467
ebi-a-GCST90016956	family Veillonellaceae	50088819	1.28493e-07	-0.0621452	1	0.0119266	14306	rs12741784	C	T	0.00672839	19.7597
ebi-a-GCST90016956	family Veillonellaceae	61597625	6.19028e-06	-0.253809	13	0.0539169	14306	rs114889439	A	G	0.0392265	64.3858
ebi-a-GCST90016956	family Veillonellaceae	75534152	5.47621e-06	-0.0638696	6	0.0141765	14306	rs6909981	C	T	0.00791317	27.1672
ebi-a-GCST90016956	family Veillonellaceae	78546996	3.73474e-06	0.0554965	15	0.0119467	14306	rs4461038	G	A	0.00917831	31.5509
ebi-a-GCST90016956	family Veillonellaceae	78785141	5.26926e-06	-0.0904972	13	0.0200428	14306	rs2585520	G	T	0.00824728	28.3238
ebi-a-GCST90016956	family Veillonellaceae	92380922	8.48887e-06	-0.0509102	6	0.0113253	14306	rs9345168	A	C	0.0108109	37.2244
ebi-a-GCST90016956	family Veillonellaceae	101617913	7.19234e-06	-0.0703773	13	0.0156855	14306	rs75768969	C	G	0.00538775	19.7989
ebi-a-GCST90016956	family Veillonellaceae	102897930	1.72926e-06	-0.0867108	14	0.0180573	14306	rs111810795	C	T	0.00543951	19.9847
ebi-a-GCST90016956	family Veillonellaceae	132646303	4.52856e-06	0.208096	5	0.0453999	14306	rs12186441	G	A	0.00638134	21.8552
ebi-a-GCST90016956	family Veillonellaceae	138319508	7.45006e-06	-0.050942	8	0.0114921	14306	rs4263802	A	G	0.0069628	20.1234
ebi-a-GCST90016956	family Veillonellaceae	139188534	6.74544e-06	0.202367	6	0.0464388	14306	rs61264131	A	C	0.00549111	20.1808
ebi-a-GCST90016956	family Veillonellaceae	244391618	8.67981e-06	-0.0534397	1	0.0118254	14306	rs6692542	G	A	0.00610979	20.7104
ebi-a-GCST90016957	family Verrucomicrobiaceae	5064327	2.75442e-06	-0.0687992	10	0.0147694	14306	rs4242783	A	G	0.0053624	19.6999
ebi-a-GCST90016957	family Verrucomicrobiaceae	31867840	9.5812e-06	-0.0631526	20	0.0143767	14306	rs941682	G	A	0.00555782	20.4218
ebi-a-GCST90016957	family Verrucomicrobiaceae	41074472	6.63025e-06	-0.0758811	1	0.0167762	14306	rs61779207	G	A	0.00723967	21.2721
ebi-a-GCST90016957	family Verrucomicrobiaceae	49473635	2.91823e-06	0.204683	18	0.0431572	14306	rs117107102	A	G	0.00980295	28.8783
ebi-a-GCST90016957	family Verrucomicrobiaceae	56341481	2.51287e-06	-0.0704354	6	0.0147128	14306	rs9349825	A	G	0.00678231	19.8576
ebi-a-GCST90016957	family Verrucomicrobiaceae	81063149	2.69942e-06	-0.0745516	16	0.0156195	14306	rs2602429	T	C	0.0110098	37.9169
ebi-a-GCST90016957	family Verrucomicrobiaceae	95027272	6.73085e-07	0.0749798	4	0.0150177	14306	rs11729256	T	C	0.00669532	19.6686
ebi-a-GCST90016957	family Verrucomicrobiaceae	97570657	2.15139e-06	0.0619104	15	0.0130946	14306	rs12908520	G	A	0.00619411	22.793
ebi-a-GCST90016957	family Verrucomicrobiaceae	100544188	1.64611e-06	0.112124	4	0.0236422	14306	rs74542928	T	C	0.00541547	19.7488
ebi-a-GCST90016957	family Verrucomicrobiaceae	105422565	4.13847e-06	-0.0655301	1	0.014223	14306	rs11184341	C	G	0.00575212	21.1398
ebi-a-GCST90016957	family Verrucomicrobiaceae	130280667	1.1293e-06	-0.0648691	11	0.0135928	14306	rs4936098	G	A	0.0117276	21.728
ebi-a-GCST90016957	family Verrucomicrobiaceae	130309670	3.7313e-06	0.0907065	12	0.0196746	14306	rs111862613	T	C	0.00601755	22.1031
ebi-a-GCST90016958	family Victivallaceae	711637	4.08037e-06	-0.160034	19	0.0349472	14306	rs11671100	A	C	0.00718478	26.4432
ebi-a-GCST90016958	family Victivallaceae	2649472	3.23802e-06	-0.123489	2	0.0266695	14306	rs67832247	C	T	0.00560402	20.5925
ebi-a-GCST90016958	family Victivallaceae	9316730	1.53784e-07	-0.152918	11	0.0288525	14306	rs4396289	C	T	0.00533442	19.6019
ebi-a-GCST90016958	family Victivallaceae	9968555	8.19426e-06	-0.134158	3	0.0301427	14306	rs7627405	C	T	0.00686514	25.2656
ebi-a-GCST90016958	family Victivallaceae	31211657	3.07921e-06	0.145501	2	0.0300007	14306	rs61702987	T	C	0.00541933	19.9101
ebi-a-GCST90016958	family Victivallaceae	57589803	1.56603e-06	-0.124197	7	0.0257026	14306	rs2944282	T	C	0.00689911	20.2645
ebi-a-GCST90016958	family Victivallaceae	60484909	5.97008e-07	-0.197786	2	0.0410495	14306	rs6545794	A	G	0.00695287	20.0875
ebi-a-GCST90016958	family Victivallaceae	94128796	9.60086e-06	0.164855	9	0.0375128	14306	rs7860510	G	C	0.00567378	20.8503
ebi-a-GCST90016958	family Victivallaceae	94692439	1.02501e-06	-0.126643	5	0.0257111	14306	rs2546105	T	A	0.0058662	20.2693
ebi-a-GCST90016958	family Victivallaceae	95286954	2.83374e-06	0.148942	10	0.0318366	14306	rs7077363	G	A	0.00614476	20.9781
ebi-a-GCST90016958	family Victivallaceae	102525047	6.40088e-06	0.101088	12	0.0225594	14306	rs7314815	G	A	0.00698848	20.5359
ebi-a-GCST90016958	family Victivallaceae	111086170	2.69855e-07	-0.246101	9	0.0483077	14306	rs62570196	C	T	0.0122249	22.9455
ebi-a-GCST90016958	family Victivallaceae	131103256	6.24827e-06	-0.186945	12	0.0418412	14306	rs34962571	A	C	0.00672334	23.251
ebi-a-GCST90016958	family Victivallaceae	146808977	7.4929e-07	0.127099	7	0.025656	14306	rs11764871	G	T	0.00626578	19.6157
ebi-a-GCST90016959	genus Actinomyces	4782841	4.49645e-06	0.0985224	10	0.0214182	14306	rs4146653	G	A	0.00569478	20.9279
ebi-a-GCST90016959	genus Actinomyces	67207371	4.48528e-06	0.126596	6	0.0268461	14306	rs34583783	G	T	0.00674249	20.7585
ebi-a-GCST90016959	genus Actinomyces	99492313	6.27004e-06	-0.0746684	15	0.0164822	14306	rs2715439	T	C	0.0069908	24.1825
ebi-a-GCST90016959	genus Actinomyces	101352439	9.82969e-06	-0.0969809	3	0.021925	14306	rs71315246	A	G	0.00611995	20.9544
ebi-a-GCST90016959	genus Actinomyces	121356829	9.62299e-06	0.094316	10	0.0213513	14306	rs10787984	G	C	0.00537412	19.7431
ebi-a-GCST90016959	genus Actinomyces	127532121	5.91984e-06	-0.18776	10	0.0401636	14306	rs7915461	C	T	0.00613901	21.0386
ebi-a-GCST90016959	genus Actinomyces	133007480	6.33826e-06	0.232634	6	0.0512044	14306	rs35011108	A	G	0.00548139	20.2055
ebi-a-GCST90016959	genus Actinomyces	169224781	7.94273e-06	0.0749687	6	0.0167368	14306	rs4073240	G	A	0.00588784	21.6475
ebi-a-GCST90016960	genus Adlercreutzia	31991834	4.41255e-06	-0.104884	5	0.0234695	14306	rs12522517	A	T	0.00588987	21.6491
ebi-a-GCST90016960	genus Adlercreutzia	48844151	4.8136e-06	0.143237	7	0.0311654	14306	rs13231526	C	A	0.00714809	20.9939
ebi-a-GCST90016960	genus Adlercreutzia	48864179	8.21675e-06	-0.0749219	17	0.016833	14306	rs9915817	C	T	0.00808757	23.7756
ebi-a-GCST90016960	genus Adlercreutzia	69444163	5.2342e-06	-0.0953084	1	0.0210752	14306	rs6664405	T	C	0.090747	305.2
ebi-a-GCST90016960	genus Adlercreutzia	75009770	2.04593e-06	-0.119225	18	0.0251081	14306	rs2717140	C	T	0.00589266	20.2901
ebi-a-GCST90016960	genus Adlercreutzia	94059857	1.57358e-06	-0.11324	5	0.0232586	14306	rs80078995	A	T	0.0108255	20.0275
ebi-a-GCST90016960	genus Adlercreutzia	98386085	9.74473e-06	-0.102524	11	0.0234834	14306	rs11604400	C	T	0.00584468	20.2121
ebi-a-GCST90016960	genus Adlercreutzia	105355971	9.60506e-06	-0.0699243	3	0.0158036	14306	rs55719207	G	A	0.00596081	21.9114
ebi-a-GCST90016960	genus Adlercreutzia	123909083	2.54419e-06	-0.0734512	6	0.0155789	14306	rs9490822	C	T	0.00623484	22.9878
ebi-a-GCST90016960	genus Adlercreutzia	135204950	6.35887e-06	-0.112758	10	0.0255994	14306	rs1046175	G	C	0.00550798	20.0881
ebi-a-GCST90016960	genus Adlercreutzia	171281359	9.769e-07	0.083381	4	0.0168901	14306	rs7680684	T	C	0.0124995	23.1889
ebi-a-GCST90016960	genus Adlercreutzia	201061818	1.39878e-06	-0.0922959	1	0.0192121	14306	rs2147798	G	C	0.0123769	19.6502
ebi-a-GCST90016961	genus Akkermansia	5064327	2.99799e-06	-0.0685454	10	0.0147701	14306	rs4242783	A	G	0.00557159	20.4727
ebi-a-GCST90016961	genus Akkermansia	31867840	9.17128e-06	-0.0632957	20	0.0143777	14306	rs941682	G	A	0.0078395	28.8719
ebi-a-GCST90016961	genus Akkermansia	41074472	6.32121e-06	-0.0760539	1	0.0167769	14306	rs61779207	G	A	0.00671065	19.7072
ebi-a-GCST90016961	genus Akkermansia	49473635	3.01141e-06	0.204406	18	0.0431629	14306	rs117107102	A	G	0.0179363	53.2759
ebi-a-GCST90016961	genus Akkermansia	56341481	2.59884e-06	-0.0703407	6	0.0147133	14306	rs9349825	A	G	0.00766541	22.4632
ebi-a-GCST90016961	genus Akkermansia	81063149	2.71569e-06	-0.0745352	16	0.0156201	14306	rs2602429	T	C	0.0249753	87.245
ebi-a-GCST90016961	genus Akkermansia	95027272	6.58385e-07	0.0750473	4	0.0150184	14306	rs11729256	T	C	0.00574773	20.9675
ebi-a-GCST90016961	genus Akkermansia	97570657	2.2648e-06	0.061772	15	0.0130954	14306	rs12908520	G	A	0.00556218	20.4491
ebi-a-GCST90016961	genus Akkermansia	100544188	1.4802e-06	0.112623	4	0.0236434	14306	rs74542928	T	C	0.0117414	22.0509
ebi-a-GCST90016961	genus Akkermansia	105422565	4.0635e-06	-0.0655855	1	0.0142236	14306	rs11184341	C	G	0.00542976	19.9541
ebi-a-GCST90016961	genus Akkermansia	130280667	1.1036e-06	-0.0649225	11	0.0135934	14306	rs4936098	G	A	0.00716215	20.9778
ebi-a-GCST90016961	genus Akkermansia	130309670	3.39234e-06	0.0911199	12	0.0196748	14306	rs111862613	T	C	0.00676527	19.8687
ebi-a-GCST90016962	genus Alistipes	14080129	5.27582e-06	-0.0520061	9	0.0113942	14306	rs1689282	A	C	0.00570302	20.9641
ebi-a-GCST90016962	genus Alistipes	17511427	1.78423e-06	0.0524955	11	0.0109584	14306	rs7129639	A	C	0.00549783	20.2001
ebi-a-GCST90016962	genus Alistipes	19790706	1.65124e-06	-0.0532404	1	0.0110864	14306	rs67705352	T	G	0.00566202	20.8125
ebi-a-GCST90016962	genus Alistipes	38057357	3.59062e-06	0.0758558	13	0.0171182	14306	rs1107244	G	A	0.00737454	22.5852
ebi-a-GCST90016962	genus Alistipes	40580258	4.83615e-06	-0.049002	21	0.010717	14306	rs8130320	A	G	0.00778122	20.7584
ebi-a-GCST90016962	genus Alistipes	41191335	7.4967e-06	-0.0652428	20	0.0146155	14306	rs4810359	A	G	0.00719502	21.14
ebi-a-GCST90016962	genus Alistipes	52776479	7.00745e-06	-0.048202	17	0.0106868	14306	rs34417064	A	G	0.0159908	25.2536
ebi-a-GCST90016962	genus Alistipes	62443498	1.44961e-06	-0.0528793	7	0.0109389	14306	rs11769002	G	A	0.0676008	114.263
ebi-a-GCST90016962	genus Alistipes	112120264	7.50361e-06	0.0492647	9	0.0109733	14306	rs62576416	T	C	0.0073453	21.2296
ebi-a-GCST90016962	genus Alistipes	127787142	9.10144e-06	0.0813969	10	0.0191632	14306	rs2290844	C	T	0.0172378	21.8376
ebi-a-GCST90016962	genus Alistipes	130887552	8.77708e-06	0.0580945	11	0.0131432	14306	rs2875322	C	T	0.00549918	20.2051
ebi-a-GCST90016962	genus Alistipes	135778919	3.9158e-06	0.0634575	7	0.0137846	14306	rs67281112	G	C	0.00647004	19.9142
ebi-a-GCST90016962	genus Alistipes	144428720	7.11836e-06	-0.080524	8	0.0184702	14306	rs2450745	A	C	0.00645138	23.5056
ebi-a-GCST90016962	genus Alistipes	177755179	9.29566e-06	-0.0981222	5	0.0218272	14306	rs11958296	A	G	0.00545573	20.0501
ebi-a-GCST90016962	genus Alistipes	178000949	8.20729e-06	-0.0776618	2	0.0172986	14306	rs12990744	C	T	0.00665825	22.8099
ebi-a-GCST90016963	genus Allisonella	28018998	5.72321e-06	-0.146322	12	0.0320852	14306	rs35110698	T	C	0.00559557	20.5669
ebi-a-GCST90016963	genus Allisonella	33607071	3.34511e-06	-0.149152	2	0.0316484	14306	rs6742198	A	G	0.00602478	22.1601
ebi-a-GCST90016963	genus Allisonella	75370866	4.88394e-06	-0.175203	18	0.0404474	14306	rs685403	G	C	0.00647699	22.2044
ebi-a-GCST90016963	genus Allisonella	79110160	3.56574e-08	-0.168974	9	0.0296976	14306	rs602075	G	A	0.00794237	27.2683
ebi-a-GCST90016963	genus Allisonella	88632972	9.41109e-06	-0.112231	11	0.0251681	14306	rs594561	T	C	0.013151	45.3892
ebi-a-GCST90016963	genus Allisonella	100150556	1.20629e-06	0.146679	9	0.0297186	14306	rs35778461	C	T	0.00544492	20.0102
ebi-a-GCST90016963	genus Allisonella	114286707	3.58798e-06	-0.115769	5	0.0248626	14306	rs1901739	G	T	0.00680141	19.9687
ebi-a-GCST90016963	genus Allisonella	122413451	8.87279e-06	0.167966	10	0.0373586	14306	rs7898615	T	G	0.00745464	21.548
ebi-a-GCST90016963	genus Allisonella	137968010	6.08751e-06	0.148523	7	0.0334857	14306	rs76904847	G	A	0.00697746	20.433
ebi-a-GCST90016964	genus Alloprevotella	36053643	8.36758e-06	-0.138234	21	0.0308961	14306	rs2154444	G	T	0.00661606	20.2534
ebi-a-GCST90016964	genus Alloprevotella	40993008	8.84199e-06	-0.156037	21	0.0344392	14306	rs34619204	G	A	0.00748786	19.9699
ebi-a-GCST90016964	genus Alloprevotella	69994816	9.63718e-07	0.145669	8	0.0290678	14306	rs12675596	G	T	0.00638732	19.658
ebi-a-GCST90016964	genus Alloprevotella	79794395	9.27129e-06	0.125564	3	0.0280409	14306	rs17380632	A	T	0.0204196	70.9988
ebi-a-GCST90016964	genus Alloprevotella	152805600	4.99057e-06	0.119599	3	0.0259446	14306	rs4680035	G	A	0.00539814	19.6853
ebi-a-GCST90016964	genus Alloprevotella	189076705	7.93615e-06	-0.161506	4	0.0359102	14306	rs58212166	A	G	0.0058847	20.3336
ebi-a-GCST90016964	genus Alloprevotella	234126516	8.58361e-06	0.126418	1	0.0282207	14306	rs4364940	A	G	0.0058297	20.1307
ebi-a-GCST90016965	genus Anaerofilum	1051715	2.23496e-06	0.0953524	11	0.02006	14306	rs10794359	C	T	0.00572887	21.0539
ebi-a-GCST90016965	genus Anaerofilum	3838940	5.53847e-06	0.0923834	2	0.0202157	14306	rs1563175	A	C	0.00902768	33.2877
ebi-a-GCST90016965	genus Anaerofilum	6450532	6.55843e-06	0.132603	17	0.0289802	14306	rs356049	G	A	0.00571368	21.0092
ebi-a-GCST90016965	genus Anaerofilum	30991358	2.86029e-06	-0.126337	14	0.0268919	14306	rs17096874	C	T	0.0210739	78.6619
ebi-a-GCST90016965	genus Anaerofilum	67167461	9.81206e-06	0.146775	12	0.0326594	14306	rs4244069	A	G	0.0244366	76.599
ebi-a-GCST90016965	genus Anaerofilum	76698142	7.24169e-06	0.0903417	2	0.0200239	14306	rs17012738	T	G	0.0264786	92.6391
ebi-a-GCST90016965	genus Anaerofilum	104339812	8.04304e-06	-0.1364	9	0.0302372	14306	rs9299345	T	C	0.0169738	21.4455
ebi-a-GCST90016965	genus Anaerofilum	117811409	2.6404e-07	-0.113003	12	0.02204	14306	rs816292	T	C	0.00770854	22.2954
ebi-a-GCST90016965	genus Anaerofilum	125294406	1.56819e-06	-0.193107	10	0.0411187	14306	rs17105491	G	C	0.00657719	22.4112
ebi-a-GCST90016965	genus Anaerofilum	129686434	6.83109e-07	0.10076	3	0.0202902	14306	rs712981	A	C	0.00692042	20.3345
ebi-a-GCST90016965	genus Anaerofilum	191139151	3.74731e-07	0.182586	2	0.0357284	14306	rs79598899	C	T	0.00601048	20.3899
ebi-a-GCST90016965	genus Anaerofilum	247145690	1.48659e-06	-0.10309	1	0.0212861	14306	rs4506496	A	G	0.0104657	19.6298
ebi-a-GCST90016966	genus Anaerostipes	1497547	5.33384e-06	-0.137429	19	0.0305304	14306	rs78735375	A	C	0.00717309	26.4071
ebi-a-GCST90016966	genus Anaerostipes	1582701	6.74481e-06	0.0500065	9	0.0112001	14306	rs6474958	G	A	0.0068496	25.2011
ebi-a-GCST90016966	genus Anaerostipes	2850737	4.42059e-06	-0.0539901	17	0.0116575	14306	rs60983350	G	A	0.0055539	20.4073
ebi-a-GCST90016966	genus Anaerostipes	13525082	2.74764e-06	-0.110013	9	0.0236302	14306	rs3900776	G	A	0.00562336	20.664
ebi-a-GCST90016966	genus Anaerostipes	25873624	1.9777e-06	0.0644965	21	0.0136702	14306	rs62215703	G	A	0.00570613	20.9698
ebi-a-GCST90016966	genus Anaerostipes	39351569	3.32216e-06	-0.0877497	2	0.0189408	14306	rs6726833	C	A	0.00817311	24.0374
ebi-a-GCST90016966	genus Anaerostipes	67595108	7.72058e-06	0.197389	1	0.0458642	14306	rs13376554	A	T	0.00641947	19.7576
ebi-a-GCST90016966	genus Anaerostipes	77574020	5.35476e-07	-0.0750642	16	0.0150723	14306	rs7193624	T	C	0.017374	60.2222
ebi-a-GCST90016966	genus Anaerostipes	105615253	7.93542e-06	0.0835752	11	0.0192017	14306	rs10502061	A	G	0.00624002	22.9505
ebi-a-GCST90016966	genus Anaerostipes	117383184	2.04052e-06	0.053089	10	0.0110983	14306	rs2804244	G	A	0.0129945	20.749
ebi-a-GCST90016966	genus Anaerostipes	128397494	5.84198e-06	0.0621085	8	0.0136614	14306	rs7823228	C	G	0.0125441	20.7448
ebi-a-GCST90016966	genus Anaerostipes	142774333	1.44907e-06	0.088573	2	0.0185548	14306	rs62157625	T	C	0.00660176	20.0565
ebi-a-GCST90016966	genus Anaerostipes	169690814	3.1958e-06	0.0508482	4	0.0109075	14306	rs6854026	C	T	0.00596162	21.9144
ebi-a-GCST90016966	genus Anaerostipes	171100102	4.68058e-06	0.0515687	3	0.0112199	14306	rs2014785	T	C	0.00565295	20.7733
ebi-a-GCST90016966	genus Anaerostipes	228018671	2.91092e-06	0.0512653	2	0.0109555	14306	rs2396460	C	T	0.00571472	21.0016
ebi-a-GCST90016967	genus Anaerotruncus	12200752	2.42058e-06	0.0576389	2	0.0122994	14306	rs4669806	G	T	0.00561732	20.6417
ebi-a-GCST90016967	genus Anaerotruncus	30418008	6.67667e-06	0.0567088	14	0.0124877	14306	rs10150232	A	G	0.00590747	21.7142
ebi-a-GCST90016967	genus Anaerotruncus	30607199	2.28297e-06	0.0554447	14	0.0117854	14306	rs8005030	C	T	0.00553371	20.3327
ebi-a-GCST90016967	genus Anaerotruncus	33459867	6.62369e-06	0.0903106	15	0.0202257	14306	rs6494922	A	G	0.00580632	21.3519
ebi-a-GCST90016967	genus Anaerotruncus	38058413	2.34515e-07	0.0877135	13	0.0176745	14306	rs6563550	T	C	0.00767838	23.5229
ebi-a-GCST90016967	genus Anaerotruncus	54908652	5.41826e-06	-0.106235	11	0.0234815	14306	rs2704155	T	A	0.00695625	20.3705
ebi-a-GCST90016967	genus Anaerotruncus	74713100	6.12675e-06	0.0774194	8	0.0177178	14306	rs12056802	C	G	0.0196892	68.7497
ebi-a-GCST90016967	genus Anaerotruncus	76523655	9.85054e-06	-0.0497004	12	0.0113402	14306	rs34449434	A	C	0.007923	27.2013
ebi-a-GCST90016967	genus Anaerotruncus	77502546	7.54988e-06	0.0539336	14	0.0118903	14306	rs7155595	C	A	0.0771736	284.835
ebi-a-GCST90016967	genus Anaerotruncus	78630894	4.27986e-06	0.0611743	9	0.0129831	14306	rs1272208	T	G	0.00803651	27.5941
ebi-a-GCST90016967	genus Anaerotruncus	88163243	6.83471e-06	-0.144356	4	0.0317524	14306	rs115414803	A	C	0.0212353	73.8967
ebi-a-GCST90016967	genus Anaerotruncus	89040226	6.13705e-06	-0.156465	11	0.0366032	14306	rs11018566	A	G	0.0532389	191.529
ebi-a-GCST90016967	genus Anaerotruncus	150855371	7.35563e-06	-0.0654996	3	0.0146188	14306	rs1431492	C	T	0.00538315	19.5925
ebi-a-GCST90016967	genus Anaerotruncus	165015261	4.22328e-06	0.050618	6	0.011049	14306	rs9347879	T	C	0.00632402	21.8803
ebi-a-GCST90016967	genus Anaerotruncus	172808992	6.91879e-06	-0.0497815	4	0.0110573	14306	rs7675045	A	T	0.00617798	21.1544
ebi-a-GCST90016967	genus Anaerotruncus	211663702	7.4278e-06	0.0660052	2	0.014908	14306	rs17734739	T	C	0.006814	21.3438
ebi-a-GCST90016968	genus Bacteroides	10593224	3.37909e-07	0.0538565	3	0.0105251	14306	rs6795673	C	T	0.00564776	20.7541
ebi-a-GCST90016968	genus Bacteroides	10644351	1.79511e-06	-0.0740746	1	0.0147633	14306	rs11585893	A	G	0.00589541	21.6696
ebi-a-GCST90016968	genus Bacteroides	22045949	5.01822e-06	-0.0782325	14	0.0167634	14306	rs2023437	T	C	0.00541631	19.899
ebi-a-GCST90016968	genus Bacteroides	24342250	2.68683e-06	0.0880978	19	0.0187002	14306	rs17619981	T	G	0.00562518	20.6707
ebi-a-GCST90016968	genus Bacteroides	24910476	2.12711e-06	0.0604456	13	0.0129128	14306	rs9507307	C	T	0.00676394	24.8837
ebi-a-GCST90016968	genus Bacteroides	29143451	1.2942e-06	0.0818398	6	0.0170319	14306	rs28757219	T	A	0.00833891	30.7266
ebi-a-GCST90016968	genus Bacteroides	41519430	7.48497e-06	-0.059205	6	0.0131195	14306	rs13207588	A	G	0.00770844	22.6602
ebi-a-GCST90016968	genus Bacteroides	58605432	6.80973e-07	0.0812515	20	0.0164479	14306	rs66474973	G	T	0.00945004	27.3804
ebi-a-GCST90016968	genus Bacteroides	62019400	7.64945e-06	-0.0528153	3	0.0117124	14306	rs2366421	T	A	0.0125731	20.0802
ebi-a-GCST90016968	genus Bacteroides	77215327	5.8626e-06	-0.0488038	3	0.0107412	14306	rs66710942	T	C	0.00690006	23.6649
ebi-a-GCST90016968	genus Bacteroides	102960989	6.73008e-06	-0.0592004	1	0.0132244	14306	rs1340391	T	C	0.00755493	22.9667
ebi-a-GCST90016968	genus Bacteroides	112855426	3.4209e-06	-0.0607475	9	0.0129865	14306	rs495004	C	G	0.00554344	20.3519
ebi-a-GCST90016969	genus Barnesiella	5730954	4.65029e-07	-0.0697176	4	0.0139537	14306	rs2276875	A	G	0.00563157	20.6943
ebi-a-GCST90016969	genus Barnesiella	10076378	3.82631e-06	-0.0915241	7	0.0194623	14306	rs2057922	C	G	0.00592965	21.8022
ebi-a-GCST90016969	genus Barnesiella	23435415	3.00296e-06	0.0559495	6	0.0119716	14306	rs199035	G	A	0.00657022	24.1664
ebi-a-GCST90016969	genus Barnesiella	25834694	6.47635e-06	-0.0791324	8	0.0174957	14306	rs28418786	C	G	0.0067028	24.6573
ebi-a-GCST90016969	genus Barnesiella	44327429	4.2416e-06	0.0690763	3	0.0149374	14306	rs62251337	G	A	0.0069091	20.2941
ebi-a-GCST90016969	genus Barnesiella	54107036	3.16352e-06	-0.0891491	5	0.0195601	14306	rs77455852	T	G	0.00699998	20.4994
ebi-a-GCST90016969	genus Barnesiella	54872438	1.19064e-06	-0.121478	12	0.025184	14306	rs60316894	C	T	0.0067903	19.8812
ebi-a-GCST90016969	genus Barnesiella	87145913	4.94527e-06	-0.0550716	15	0.0120039	14306	rs12909713	C	T	0.014913	51.5626
ebi-a-GCST90016969	genus Barnesiella	102616869	6.76176e-06	-0.114369	4	0.0253873	14306	rs72684847	T	C	0.0129643	21.4488
ebi-a-GCST90016969	genus Barnesiella	105458416	6.77657e-06	-0.0778559	8	0.017164	14306	rs76181748	C	T	0.00575985	21.1742
ebi-a-GCST90016969	genus Barnesiella	110831148	8.50883e-07	-0.165859	6	0.0337309	14306	rs2428166	G	A	0.00540871	19.8763
ebi-a-GCST90016969	genus Barnesiella	114546595	4.23302e-06	-0.0818645	4	0.0176441	14306	rs79795328	A	G	0.00755948	21.6934
ebi-a-GCST90016969	genus Barnesiella	122021518	2.29018e-06	0.0583747	7	0.0123176	14306	rs13242616	C	T	0.00567546	20.5083
ebi-a-GCST90016969	genus Barnesiella	148601905	8.91908e-06	0.0956023	6	0.0212961	14306	rs11155559	T	C	0.00616225	21.2366
ebi-a-GCST90016969	genus Barnesiella	180020849	7.31122e-06	0.098992	2	0.0214121	14306	rs113258194	A	G	0.00619873	21.2259
ebi-a-GCST90016969	genus Barnesiella	181589155	2.94761e-06	0.0917125	3	0.0190133	14306	rs35177866	A	G	0.0109157	20.4832
ebi-a-GCST90016969	genus Barnesiella	206216607	7.93414e-06	-0.09152	1	0.0210002	14306	rs28479800	A	T	0.00746855	21.9572
ebi-a-GCST90016970	genus Bifidobacterium	521096	5.77936e-06	0.0534239	5	0.0117431	14306	rs4957061	T	C	0.0067802	24.9576
ebi-a-GCST90016970	genus Bifidobacterium	1517826	6.67022e-06	0.0546319	4	0.0121139	14306	rs55888705	A	G	0.00546173	20.0668
ebi-a-GCST90016970	genus Bifidobacterium	14617591	3.571e-06	0.0558234	6	0.0121219	14306	rs857444	C	T	0.006068	22.3078
ebi-a-GCST90016970	genus Bifidobacterium	18354272	8.99953e-06	-0.0536216	22	0.0120801	14306	rs5746486	T	C	0.00553587	20.3574
ebi-a-GCST90016970	genus Bifidobacterium	20378911	1.6452e-06	-0.0624207	12	0.0129438	14306	rs10841473	G	C	0.0053814	19.77
ebi-a-GCST90016970	genus Bifidobacterium	31861790	4.86351e-06	0.232354	21	0.0505979	14306	rs75344046	C	T	0.00670633	24.6704
ebi-a-GCST90016970	genus Bifidobacterium	48090746	7.49894e-06	-0.070741	7	0.0157926	14306	rs2686790	C	T	0.00686329	20.1586
ebi-a-GCST90016970	genus Bifidobacterium	49906864	1.92832e-06	0.0562084	2	0.0117923	14306	rs4567981	T	A	0.00678596	19.9299
ebi-a-GCST90016970	genus Bifidobacterium	72897722	5.19457e-06	-0.0637641	17	0.0138746	14306	rs540489	T	G	0.00772032	22.7032
ebi-a-GCST90016970	genus Bifidobacterium	112859829	1.08368e-08	0.112428	13	0.0201813	14306	rs7322849	T	C	0.00759473	22.331
ebi-a-GCST90016970	genus Bifidobacterium	126089703	8.04711e-06	-0.0712624	10	0.015983	14306	rs2491158	A	G	0.00684699	20.1173
ebi-a-GCST90016970	genus Bifidobacterium	136616754	1.2782e-20	-0.119703	2	0.0127294	14306	rs182549	T	C	0.00661098	20.697
ebi-a-GCST90016970	genus Bifidobacterium	142793467	4.38157e-06	-0.0953566	5	0.0209236	14306	rs73797465	T	G	0.00665987	20.851
ebi-a-GCST90016970	genus Bifidobacterium	169748189	3.95667e-06	-0.0846055	5	0.0184003	14306	rs76671854	C	G	0.00541716	19.9021
ebi-a-GCST90016970	genus Bifidobacterium	189805784	2.17245e-06	-0.0624643	2	0.0131205	14306	rs62181700	G	A	0.0108232	20.3076
ebi-a-GCST90016970	genus Bifidobacterium	207003374	7.9965e-06	-0.0619356	1	0.0138937	14306	rs12022129	A	G	0.00874429	25.7409
ebi-a-GCST90016971	genus Bilophila	3765773	7.14661e-06	0.073288	18	0.016799	14306	rs4798126	G	A	0.00555633	20.4163
ebi-a-GCST90016971	genus Bilophila	4940871	1.1229e-06	-0.0826826	9	0.0170621	14306	rs1571225	T	C	0.00541393	19.8902
ebi-a-GCST90016971	genus Bilophila	9121579	9.06692e-06	-0.102702	17	0.0233878	14306	rs9899990	A	G	0.00555741	20.4258
ebi-a-GCST90016971	genus Bilophila	9510367	8.63257e-06	-0.0617228	7	0.0140174	14306	rs2713349	T	A	0.00691993	25.4686
ebi-a-GCST90016971	genus Bilophila	20505628	8.62323e-07	0.128112	6	0.0261358	14306	rs116261629	G	C	0.00661848	24.345
ebi-a-GCST90016971	genus Bilophila	47211732	6.33257e-06	0.0627416	7	0.0139456	14306	rs2728491	T	G	0.00707138	20.7741
ebi-a-GCST90016971	genus Bilophila	50011554	4.70945e-06	-0.0613623	15	0.0133436	14306	rs542415	T	C	0.00678979	19.9412
ebi-a-GCST90016971	genus Bilophila	61980991	1.78875e-06	0.0766479	20	0.0160642	14306	rs3827020	C	T	0.0148496	23.7709
ebi-a-GCST90016971	genus Bilophila	67640571	5.47533e-06	-0.0571991	14	0.0125673	14306	rs8013541	A	T	0.00736962	22.7036
ebi-a-GCST90016971	genus Bilophila	90878338	8.0562e-06	-0.0624818	8	0.0141485	14306	rs60178956	G	A	0.00695483	23.8541
ebi-a-GCST90016971	genus Bilophila	100786847	9.07215e-06	-0.0564589	12	0.0126935	14306	rs1969927	A	G	0.00683276	23.6526
ebi-a-GCST90016971	genus Bilophila	102402685	7.71543e-06	0.0680947	13	0.015503	14306	rs11069458	C	T	0.0128982	21.3249
ebi-a-GCST90016971	genus Bilophila	103299921	4.24033e-06	-0.0692654	1	0.0150148	14306	rs1241171	G	A	0.00688297	20.1683
ebi-a-GCST90016971	genus Bilophila	109990939	5.62264e-06	0.123209	8	0.026882	14306	rs72676854	T	C	0.00748626	23.4579
ebi-a-GCST90016971	genus Bilophila	123174986	7.36953e-06	0.118509	7	0.026742	14306	rs1917709	A	T	0.00583716	20.1684
ebi-a-GCST90016971	genus Bilophila	138583840	1.76954e-06	-0.0670097	7	0.0137701	14306	rs7802841	A	C	0.00622114	22.6365
ebi-a-GCST90016971	genus Bilophila	194419531	3.11322e-06	-0.112729	3	0.0241633	14306	rs6793291	A	C	0.00587285	20.1034
ebi-a-GCST90016972	genus Blautia	175757311	5.18597e-06	-0.206605	1	0.043992	14306	rs115043014	G	A	0.0105485	19.7867
ebi-a-GCST90016972	genus Blautia	219117743	7.16391e-06	0.0575596	1	0.0133492	14306	rs2788271	G	T	0.00594067	21.6815
ebi-a-GCST90016973	genus Butyricicoccus	7460153	3.87258e-06	0.0506956	4	0.011024	14306	rs2017189	T	G	0.00799459	29.4557
ebi-a-GCST90016973	genus Butyricicoccus	22899113	6.79704e-06	0.0619423	18	0.0139942	14306	rs75238760	T	A	0.0054156	19.9018
ebi-a-GCST90016973	genus Butyricicoccus	27018240	5.79189e-06	-0.262206	13	0.0564729	14306	rs12585793	T	C	0.00619389	22.7735
ebi-a-GCST90016973	genus Butyricicoccus	67379595	9.57679e-06	-0.0701199	1	0.0158213	14306	rs12034718	G	A	0.00647682	19.9352
ebi-a-GCST90016973	genus Butyricicoccus	100213990	5.51785e-06	-0.0815733	13	0.0183167	14306	rs7322368	C	T	0.00654736	19.8836
ebi-a-GCST90016973	genus Butyricicoccus	126908208	7.38482e-06	-0.0614216	10	0.0135979	14306	rs4962426	T	G	0.0054772	20.0633
ebi-a-GCST90016973	genus Butyricicoccus	153453410	7.61939e-07	0.0828027	2	0.0167401	14306	rs56221232	T	C	0.00623878	21.5647
ebi-a-GCST90016973	genus Butyricicoccus	157688150	5.93772e-06	0.224039	7	0.0494959	14306	rs62478070	T	G	0.0060412	20.8959
ebi-a-GCST90016973	genus Butyricicoccus	191304149	8.58638e-06	-0.0549699	2	0.0123563	14306	rs10084203	G	A	0.0058539	21.522
ebi-a-GCST90016974	genus Butyricimonas	997217	8.18653e-06	0.0759694	5	0.0167617	14306	rs326049	C	G	0.00609759	22.4173
ebi-a-GCST90016974	genus Butyricimonas	4834406	4.5036e-06	0.0680719	8	0.0148172	14306	rs9657374	C	T	0.00640914	23.5701
ebi-a-GCST90016974	genus Butyricimonas	16550389	1.73696e-07	-0.144881	21	0.0274574	14306	rs113054641	G	A	0.00539671	19.8374
ebi-a-GCST90016974	genus Butyricimonas	22172866	4.76255e-06	0.113124	16	0.0248176	14306	rs1862649	G	A	0.00558781	20.5326
ebi-a-GCST90016974	genus Butyricimonas	34091618	6.36649e-06	0.122037	18	0.0269587	14306	rs12458763	A	C	0.0069919	25.7283
ebi-a-GCST90016974	genus Butyricimonas	45082825	5.38158e-06	-0.0694173	1	0.0150795	14306	rs270727	G	C	0.00734071	21.5712
ebi-a-GCST90016974	genus Butyricimonas	49162501	3.89807e-06	0.0732608	19	0.0158324	14306	rs62130338	A	G	0.00716586	21.0537
ebi-a-GCST90016974	genus Butyricimonas	56664962	6.55164e-06	0.135265	11	0.0298411	14306	rs11228830	A	G	0.00758831	22.2355
ebi-a-GCST90016974	genus Butyricimonas	62119947	8.58084e-07	0.0713357	5	0.0145396	14306	rs2642760	G	C	0.0136018	21.732
ebi-a-GCST90016974	genus Butyricimonas	72443070	8.24594e-06	0.0664154	10	0.0149766	14306	rs72814525	A	G	0.0156332	46.3421
ebi-a-GCST90016974	genus Butyricimonas	72711156	8.85462e-07	0.0703539	10	0.0144439	14306	rs7083431	A	C	0.00777163	22.8552
ebi-a-GCST90016974	genus Butyricimonas	78740009	4.05807e-06	-0.14948	3	0.0327073	14306	rs78453362	A	G	0.00714545	24.5126
ebi-a-GCST90016974	genus Butyricimonas	80528373	6.87717e-06	0.062721	15	0.0138998	14306	rs2114713	G	T	0.00995384	34.2436
ebi-a-GCST90016974	genus Butyricimonas	83093264	4.80408e-06	-0.133188	2	0.0289905	14306	rs71428626	G	T	0.0204219	71.007
ebi-a-GCST90016974	genus Butyricimonas	127468661	2.23398e-06	-0.0653488	3	0.0137974	14306	rs782080	A	T	0.00590415	21.7078
ebi-a-GCST90016974	genus Butyricimonas	129438771	6.7007e-06	-0.0862781	12	0.0196846	14306	rs12304031	G	A	0.00652187	20.4227
ebi-a-GCST90016974	genus Butyricimonas	159867647	7.41908e-07	-0.0872983	5	0.0174893	14306	rs62390301	T	C	0.00655744	20.185
ebi-a-GCST90016975	genus Butyrivibrio	811507	6.61089e-06	-0.108349	20	0.0240008	14306	rs486484	A	G	0.00594399	21.8492
ebi-a-GCST90016975	genus Butyrivibrio	10267733	6.66423e-06	0.216874	18	0.0483299	14306	rs77356209	T	C	0.00548749	20.1619
ebi-a-GCST90016975	genus Butyrivibrio	20575697	1.53183e-06	0.127488	17	0.0267936	14306	rs16941336	C	T	0.00632086	23.2433
ebi-a-GCST90016975	genus Butyrivibrio	21960091	3.10656e-06	-0.119846	6	0.0253367	14306	rs7763512	A	G	0.00556398	20.4445
ebi-a-GCST90016975	genus Butyrivibrio	22587900	6.85536e-06	0.205013	10	0.0457138	14306	rs142855850	A	G	0.00641355	23.5864
ebi-a-GCST90016975	genus Butyrivibrio	27292666	1.80194e-06	-0.12459	13	0.0260992	14306	rs4537857	T	C	0.00546856	20.092
ebi-a-GCST90016975	genus Butyrivibrio	34150977	2.45748e-06	-0.201027	14	0.0428204	14306	rs74622183	A	G	0.00534767	19.6454
ebi-a-GCST90016975	genus Butyrivibrio	53939724	5.54958e-06	-0.117973	6	0.0259861	14306	rs9349693	G	A	0.00978178	28.7264
ebi-a-GCST90016975	genus Butyrivibrio	54288503	8.18634e-06	0.17471	3	0.0389333	14306	rs4928024	G	A	0.00691553	20.2504
ebi-a-GCST90016975	genus Butyrivibrio	76065563	7.86249e-07	0.224078	14	0.0449336	14306	rs72723662	C	T	0.0121003	41.7185
ebi-a-GCST90016975	genus Butyrivibrio	111780705	7.69113e-07	0.11923	6	0.0239975	14306	rs7752361	G	A	0.0151076	55.5285
ebi-a-GCST90016975	genus Butyrivibrio	119693164	8.85911e-06	-0.133784	9	0.0299444	14306	rs16934069	T	C	0.00692564	23.9764
ebi-a-GCST90016975	genus Butyrivibrio	128976021	5.51201e-06	0.140987	5	0.0309117	14306	rs17163238	G	A	0.0133682	19.8227
ebi-a-GCST90016975	genus Butyrivibrio	148403405	7.92319e-06	0.118065	6	0.0261271	14306	rs1007475	G	T	0.00841424	24.3453
ebi-a-GCST90016975	genus Butyrivibrio	150596929	2.20232e-06	0.154775	7	0.0321539	14306	rs11761679	T	C	0.015919	20.1398
ebi-a-GCST90016975	genus Butyrivibrio	235580646	1.70565e-06	0.186779	1	0.0389112	14306	rs7412979	C	G	0.00568928	20.7531
ebi-a-GCST90016976	genus Candidatus Soleaferrea	352368	5.4114e-06	-0.104966	7	0.0240995	14306	rs36155147	T	C	0.00597466	21.9747
ebi-a-GCST90016976	genus Candidatus Soleaferrea	10611282	5.4718e-06	-0.0834858	9	0.0182426	14306	rs10809135	C	T	0.00575793	21.1613
ebi-a-GCST90016976	genus Candidatus Soleaferrea	19885907	5.94799e-06	-0.0892075	2	0.0195401	14306	rs9973954	G	A	0.00542764	19.9463
ebi-a-GCST90016976	genus Candidatus Soleaferrea	47985753	4.25608e-08	-0.194561	19	0.0347932	14306	rs830151	A	G	0.00733308	21.5486
ebi-a-GCST90016976	genus Candidatus Soleaferrea	52935445	7.67644e-06	-0.0813853	4	0.0182696	14306	rs12500231	T	A	0.0137357	21.9489
ebi-a-GCST90016976	genus Candidatus Soleaferrea	62394540	5.80056e-06	-0.0969304	15	0.0214221	14306	rs6494306	A	G	0.01259	20.0949
ebi-a-GCST90016976	genus Candidatus Soleaferrea	76403542	9.29458e-06	0.0951085	14	0.0212799	14306	rs7400877	C	T	0.00724211	24.8466
ebi-a-GCST90016976	genus Candidatus Soleaferrea	82879688	8.33067e-06	-0.0818459	10	0.0180086	14306	rs386526	G	C	0.0525335	188.85
ebi-a-GCST90016976	genus Candidatus Soleaferrea	109376647	4.4152e-06	-0.12805	6	0.0285446	14306	rs11153159	G	C	0.00583223	20.1395
ebi-a-GCST90016976	genus Candidatus Soleaferrea	115352769	7.88787e-06	-0.0840437	12	0.0187031	14306	rs6489992	A	G	0.00565801	20.8091
ebi-a-GCST90016976	genus Candidatus Soleaferrea	123882833	3.64083e-06	-0.092834	8	0.0199807	14306	rs10108780	A	G	0.0104566	19.602
ebi-a-GCST90016976	genus Candidatus Soleaferrea	137945192	5.53184e-06	0.0986136	3	0.0215646	14306	rs4678258	T	C	0.00534736	19.6497
ebi-a-GCST90016976	genus Candidatus Soleaferrea	138638199	4.17311e-06	0.0834413	8	0.0180989	14306	rs10090365	G	A	0.00565827	20.8613
ebi-a-GCST90016976	genus Candidatus Soleaferrea	172758774	9.2289e-06	0.0819131	5	0.018185	14306	rs6881988	C	G	0.0125474	23.5839
ebi-a-GCST90016976	genus Candidatus Soleaferrea	190349049	9.4554e-06	0.228255	3	0.0509241	14306	rs2193878	T	A	0.00690682	25.1766
ebi-a-GCST90016976	genus Candidatus Soleaferrea	224688107	1.36848e-06	-0.112197	1	0.023186	14306	rs4294381	C	T	0.00627279	19.7451
ebi-a-GCST90016977	genus Catenibacterium	57364320	4.29368e-06	0.129726	7	0.0284563	14306	rs73128290	A	G	0.00756108	22.2237
ebi-a-GCST90016977	genus Catenibacterium	105089665	5.60725e-06	0.11411	6	0.0251099	14306	rs7742829	C	T	0.0105008	30.2236
ebi-a-GCST90016977	genus Catenibacterium	122282768	3.62677e-06	-0.161826	4	0.0353447	14306	rs77285108	G	A	0.00588788	21.6477
ebi-a-GCST90016977	genus Catenibacterium	159485742	3.62485e-06	0.135254	6	0.0286209	14306	rs212393	A	G	0.0112225	21.0541
ebi-a-GCST90016977	genus Catenibacterium	240118443	2.79892e-06	0.140717	1	0.0304142	14306	rs12404911	C	T	0.00569845	20.9243
ebi-a-GCST90016978	genus Christensenellaceae R 7group	1779609	8.45766e-06	-0.0862164	18	0.0194354	14306	rs73952017	C	T	0.00587168	21.5818
ebi-a-GCST90016978	genus Christensenellaceae R 7group	29352420	9.41803e-06	0.121547	5	0.0270977	14306	rs79150079	C	A	0.00590347	21.6994
ebi-a-GCST90016978	genus Christensenellaceae R 7group	34076956	7.00697e-07	0.0580248	19	0.0117185	14306	rs999354	T	A	0.00634035	23.3155
ebi-a-GCST90016978	genus Christensenellaceae R 7group	35883736	7.13181e-06	0.049815	19	0.0110787	14306	rs60954665	T	G	0.00648821	19.8595
ebi-a-GCST90016978	genus Christensenellaceae R 7group	49279227	5.66709e-06	-0.0828853	19	0.0179623	14306	rs62132810	A	G	0.164014	572.293
ebi-a-GCST90016978	genus Christensenellaceae R 7group	67555560	3.34033e-06	-0.0904325	18	0.0204253	14306	rs17081797	A	G	0.00648133	19.9492
ebi-a-GCST90016978	genus Christensenellaceae R 7group	83043376	3.96862e-06	0.0514099	9	0.011136	14306	rs892686	A	G	0.0115302	39.7301
ebi-a-GCST90016978	genus Christensenellaceae R 7group	118096925	3.25364e-06	0.114108	7	0.0251983	14306	rs62467127	C	T	0.0124793	19.6759
ebi-a-GCST90016978	genus Christensenellaceae R 7group	126448374	5.60673e-06	0.124992	10	0.0274797	14306	rs78521377	C	T	0.0156161	57.9823
ebi-a-GCST90016978	genus Christensenellaceae R 7group	156131004	6.50744e-06	-0.0551969	4	0.0122069	14306	rs10461257	A	G	0.00585618	20.1756
ebi-a-GCST90016978	genus Christensenellaceae R 7group	230943099	8.74017e-06	0.0958394	2	0.0214723	14306	rs62190261	A	C	0.0084631	26.1011
ebi-a-GCST90016979	genus Clostridium innocuum group	6348227	5.58509e-06	0.14708	18	0.0320875	14306	rs61267978	T	C	0.00558943	20.5498
ebi-a-GCST90016979	genus Clostridium innocuum group	8419420	8.40601e-06	0.160425	1	0.0360857	14306	rs6577484	G	A	0.00625456	22.998
ebi-a-GCST90016979	genus Clostridium innocuum group	9368158	8.61529e-06	0.142664	5	0.0311021	14306	rs40656	C	T	0.00685685	25.2348
ebi-a-GCST90016979	genus Clostridium innocuum group	30268485	8.92442e-06	0.0997048	12	0.0221926	14306	rs10506058	A	G	0.00800946	29.5029
ebi-a-GCST90016979	genus Clostridium innocuum group	59704208	8.40621e-06	-0.114993	15	0.0257186	14306	rs77845139	A	G	0.00763691	22.0866
ebi-a-GCST90016979	genus Clostridium innocuum group	69274308	4.0634e-06	-0.157938	18	0.034187	14306	rs1942371	G	A	0.0498237	160.35
ebi-a-GCST90016979	genus Clostridium innocuum group	71186626	1.12243e-06	-0.113424	5	0.0233137	14306	rs6890185	C	T	0.00701375	20.6107
ebi-a-GCST90016979	genus Clostridium innocuum group	95717619	7.24453e-06	-0.180591	5	0.0409505	14306	rs4869133	G	A	0.016707	21.1026
ebi-a-GCST90016979	genus Clostridium innocuum group	103025517	3.49406e-06	-0.108859	3	0.023425	14306	rs1948423	T	A	0.0071312	21.9638
ebi-a-GCST90016979	genus Clostridium innocuum group	113126539	6.99939e-06	-0.102648	5	0.0227508	14306	rs10074000	T	C	0.0123447	20.3983
ebi-a-GCST90016979	genus Clostridium innocuum group	143718234	7.8001e-06	-0.126746	6	0.0274657	14306	rs71564433	T	A	0.00621621	22.6872
ebi-a-GCST90016980	genus Clostridium sensustricto1	3041519	2.76656e-06	0.058139	1	0.0124492	14306	rs2817172	C	T	0.00560604	20.6056
ebi-a-GCST90016980	genus Clostridium sensustricto1	43270264	2.72038e-06	-0.184315	10	0.0392204	14306	rs2795528	G	A	0.00678776	19.9352
ebi-a-GCST90016980	genus Clostridium sensustricto1	43485015	4.58121e-06	0.110021	12	0.0246032	14306	rs116847295	C	T	0.0070687	20.7662
ebi-a-GCST90016980	genus Clostridium sensustricto1	83252771	8.84993e-06	0.110967	1	0.0250498	14306	rs11586026	A	T	0.0107009	36.8416
ebi-a-GCST90016980	genus Clostridium sensustricto1	84997131	4.31688e-06	-0.22736	5	0.0492575	14306	rs115807074	A	G	0.0063617	21.8067
ebi-a-GCST90016980	genus Clostridium sensustricto1	111482845	7.49463e-06	-0.0616879	3	0.0137581	14306	rs12490337	C	G	0.00723773	22.2943
ebi-a-GCST90016980	genus Clostridium sensustricto1	136710881	4.8217e-06	0.0810718	9	0.0180121	14306	rs12341505	G	A	0.00578704	19.9942
ebi-a-GCST90016980	genus Clostridium sensustricto1	155676492	7.7555e-06	-0.139061	1	0.0334454	14306	rs11264403	G	A	0.00754711	26.1215
ebi-a-GCST90016980	genus Clostridium sensustricto1	165722832	2.05069e-06	-0.0783246	6	0.0169209	14306	rs550843	T	C	0.00603222	20.8464
ebi-a-GCST90016981	genus Collinsella	8589813	9.37605e-06	-0.0537947	10	0.0120548	14306	rs11597285	G	T	0.00597612	21.968
ebi-a-GCST90016981	genus Collinsella	24465024	6.7825e-06	-0.0540309	7	0.0120324	14306	rs62448871	C	A	0.00549844	20.2024
ebi-a-GCST90016981	genus Collinsella	29355467	2.42477e-06	0.0786551	21	0.0168217	14306	rs2103510	G	A	0.00661648	24.3376
ebi-a-GCST90016981	genus Collinsella	31760841	6.78172e-06	-0.0722307	19	0.01616	14306	rs1496626	T	C	0.00567378	20.8503
ebi-a-GCST90016981	genus Collinsella	47529492	2.22039e-06	0.0567751	17	0.011945	14306	rs2671662	G	C	0.00733803	21.5633
ebi-a-GCST90016981	genus Collinsella	50026113	9.14724e-06	0.0668866	15	0.0149773	14306	rs59414781	C	G	0.00930742	27.4048
ebi-a-GCST90016981	genus Collinsella	56526640	7.09872e-06	-0.104264	19	0.0235841	14306	rs149807560	C	A	0.00673494	19.718
ebi-a-GCST90016981	genus Collinsella	68610061	8.79427e-07	0.09597	13	0.0197312	14306	rs9541268	C	A	0.00723813	22.2956
ebi-a-GCST90016981	genus Collinsella	77283458	8.22565e-06	-0.0563759	16	0.0127019	14306	rs12921100	T	A	0.0147065	50.838
ebi-a-GCST90016981	genus Collinsella	107123199	6.52139e-06	0.0537401	11	0.0118848	14306	rs10890671	C	T	0.00641682	20.0916
ebi-a-GCST90016981	genus Collinsella	149818294	6.1355e-06	-0.108908	4	0.0240522	14306	rs75672793	A	G	0.00751819	26.0206
ebi-a-GCST90016981	genus Collinsella	195739311	1.71581e-06	0.0930178	2	0.0202658	14306	rs73052258	G	A	0.00637467	19.9524
ebi-a-GCST90016982	genus Coprobacter	3852385	9.12599e-06	0.21591	4	0.0493019	14306	rs76001613	C	G	0.00588227	21.621
ebi-a-GCST90016982	genus Coprobacter	4714797	4.75762e-06	-0.147365	6	0.0319978	14306	rs72821405	T	C	0.00587733	21.6087
ebi-a-GCST90016982	genus Coprobacter	32242452	5.76328e-06	0.125703	2	0.0276296	14306	rs74919520	G	A	0.00681543	25.0745
ebi-a-GCST90016982	genus Coprobacter	34852443	2.73691e-06	-0.193354	4	0.0413815	14306	rs55672356	T	A	0.00541213	19.889
ebi-a-GCST90016982	genus Coprobacter	46483717	2.88975e-06	-0.0912179	3	0.019569	14306	rs3828477	G	T	0.185344	663.654
ebi-a-GCST90016982	genus Coprobacter	57574851	6.26297e-06	0.0781125	20	0.0171916	14306	rs189356	G	A	0.0135093	39.9462
ebi-a-GCST90016982	genus Coprobacter	88233128	1.00907e-06	0.129218	1	0.0264518	14306	rs305411	A	G	0.0132158	45.6158
ebi-a-GCST90016982	genus Coprobacter	91166608	5.51049e-06	-0.0899597	15	0.020001	14306	rs5011652	C	G	0.0226223	78.8349
ebi-a-GCST90016982	genus Coprobacter	96389240	9.55675e-06	0.110695	4	0.0251199	14306	rs28402691	T	C	0.0054156	19.9018
ebi-a-GCST90016982	genus Coprobacter	97234939	2.34882e-06	0.0887412	6	0.0188377	14306	rs213863	T	C	0.00701249	20.4869
ebi-a-GCST90016982	genus Coprobacter	98289796	5.71189e-06	-0.103931	12	0.0226826	14306	rs11532348	C	T	0.00825908	28.0815
ebi-a-GCST90016982	genus Coprobacter	103549974	3.07249e-06	0.253264	11	0.0540141	14306	rs143662916	C	T	0.0130824	20.5731
ebi-a-GCST90016982	genus Coprobacter	137223458	8.07644e-06	0.0921817	2	0.0209405	14306	rs12996055	A	C	0.00669374	19.6101
ebi-a-GCST90016982	genus Coprobacter	137784868	6.10183e-06	0.100827	9	0.0220366	14306	rs12684609	T	C	0.00545715	20.0498
ebi-a-GCST90016983	genus Coprococcus1	2600717	7.65332e-06	-0.0561173	19	0.0126824	14306	rs2907920	G	A	0.00621718	22.8659
ebi-a-GCST90016983	genus Coprococcus1	4319420	1.1397e-07	-0.0585649	20	0.0109914	14306	rs4277593	G	A	0.00727614	26.7892
ebi-a-GCST90016983	genus Coprococcus1	15913820	8.61847e-06	-0.205899	10	0.0460018	14306	rs946513	T	C	0.00534569	19.6381
ebi-a-GCST90016983	genus Coprococcus1	22079770	8.95282e-06	0.0499197	2	0.0113558	14306	rs1519491	T	C	0.00619156	22.7649
ebi-a-GCST90016983	genus Coprococcus1	29898456	8.00774e-06	-0.0521782	14	0.0118051	14306	rs12886051	G	C	0.00542506	19.9313
ebi-a-GCST90016983	genus Coprococcus1	30400301	1.95916e-06	0.0580232	1	0.0122722	14306	rs1010560	C	A	0.00546526	20.0798
ebi-a-GCST90016983	genus Coprococcus1	72529277	3.32859e-06	-0.0510343	6	0.0109535	14306	rs1576241	A	G	0.0067951	19.9638
ebi-a-GCST90016983	genus Coprococcus1	95424321	1.0329e-06	-0.0718988	1	0.0144651	14306	rs74101919	T	C	0.00534809	19.6524
ebi-a-GCST90016983	genus Coprococcus1	124554061	4.9153e-06	0.0903299	11	0.0197212	14306	rs12794898	G	T	0.00649485	20.3376
ebi-a-GCST90016983	genus Coprococcus1	132556835	4.55229e-06	0.0518543	7	0.0113136	14306	rs7784490	G	C	0.00694222	25.5442
ebi-a-GCST90016983	genus Coprococcus1	134622282	1.97916e-06	0.167591	11	0.0355224	14306	rs73031725	T	C	0.00732788	22.9653
ebi-a-GCST90016983	genus Coprococcus1	165693143	8.5686e-06	0.0573137	3	0.0127573	14306	rs73167075	T	C	0.00816953	24.0268
ebi-a-GCST90016983	genus Coprococcus1	174468316	1.57195e-06	-0.08963	4	0.0186508	14306	rs56405618	A	G	0.00551369	20.2587
ebi-a-GCST90016984	genus Coprococcus2	4210455	6.30681e-06	0.0727361	1	0.0161662	14306	rs9426473	A	G	0.00582702	21.4226
ebi-a-GCST90016984	genus Coprococcus2	25554068	4.72335e-06	0.0754415	9	0.0164619	14306	rs2482516	C	T	0.0100414	37.0636
ebi-a-GCST90016984	genus Coprococcus2	34794789	7.64874e-06	0.0594312	5	0.0135375	14306	rs10070053	A	G	0.00538232	19.7788
ebi-a-GCST90016984	genus Coprococcus2	49266770	9.3754e-07	0.117085	20	0.0233995	14306	rs59936925	A	T	0.00786324	23.1189
ebi-a-GCST90016984	genus Coprococcus2	86833255	1.57692e-06	0.0665288	14	0.0138558	14306	rs1958519	T	A	0.00746982	25.6337
ebi-a-GCST90016984	genus Coprococcus2	112139008	1.185e-06	-0.0804405	1	0.0164216	14306	rs6677933	C	T	0.00595845	20.4161
ebi-a-GCST90016984	genus Coprococcus2	129715759	8.25962e-06	-0.066536	10	0.0147661	14306	rs35890118	A	G	0.0149864	23.8562
ebi-a-GCST90016984	genus Coprococcus2	131125786	2.27117e-06	-0.0649382	4	0.013919	14306	rs72680320	T	C	0.00559287	20.5625
ebi-a-GCST90016984	genus Coprococcus2	180544880	9.95108e-06	0.0736486	3	0.0164921	14306	rs12634070	T	C	0.0065859	24.231
ebi-a-GCST90016984	genus Coprococcus2	223688236	6.68252e-06	-0.0955381	1	0.0215724	14306	rs61823518	A	C	0.00574991	21.2069
ebi-a-GCST90016985	genus Coprococcus3	4128340	4.17561e-07	-0.0582385	8	0.0115052	14306	rs62481985	G	C	0.00592393	21.781
ebi-a-GCST90016985	genus Coprococcus3	13799809	9.27428e-06	-0.0515518	9	0.0115923	14306	rs10810043	G	A	0.00560993	20.6143
ebi-a-GCST90016985	genus Coprococcus3	21331556	7.81088e-07	-0.145257	22	0.0294239	14306	rs178271	C	T	0.00625791	23.0104
ebi-a-GCST90016985	genus Coprococcus3	26104511	4.78696e-06	0.0516921	17	0.0113054	14306	rs11080344	C	T	0.00646886	23.7911
ebi-a-GCST90016985	genus Coprococcus3	40032132	4.16457e-07	0.0577411	19	0.0113476	14306	rs8100692	T	C	0.00709654	20.8486
ebi-a-GCST90016985	genus Coprococcus3	76343961	9.63607e-06	0.0645443	17	0.0148833	14306	rs11077359	C	T	0.0132656	45.7901
ebi-a-GCST90016985	genus Coprococcus3	76357726	7.32605e-06	0.051211	7	0.0113031	14306	rs13247359	G	A	0.0239859	83.7037
ebi-a-GCST90016985	genus Coprococcus3	99141751	7.04288e-06	-0.0619514	14	0.0137787	14306	rs4575475	A	G	0.00764569	27.8752
ebi-a-GCST90016985	genus Coprococcus3	149998497	4.32245e-06	0.0596434	1	0.0129279	14306	rs7521171	A	G	0.0071661	20.5419
ebi-a-GCST90016985	genus Coprococcus3	240727657	2.20318e-06	-0.0709302	2	0.0150918	14306	rs13394391	C	T	0.00682547	20.0536
ebi-a-GCST90016986	genus Defluviitaleaceae UCG011	8786663	1.44534e-06	0.11381	9	0.0232806	14306	rs112893842	T	C	0.00595924	21.9056
ebi-a-GCST90016986	genus Defluviitaleaceae UCG011	24804081	2.52046e-06	0.142939	22	0.0299793	14306	rs9608282	T	G	0.00739713	27.2305
ebi-a-GCST90016986	genus Defluviitaleaceae UCG011	41811003	2.15293e-06	0.174369	21	0.0362226	14306	rs55658617	T	C	0.00673465	19.7782
ebi-a-GCST90016986	genus Defluviitaleaceae UCG011	66407366	4.83237e-06	-0.0715978	10	0.0156309	14306	rs4344384	T	G	0.00657116	20.2275
ebi-a-GCST90016986	genus Defluviitaleaceae UCG011	72207794	9.59555e-07	0.0977912	3	0.0197263	14306	rs4677103	A	G	0.00713353	20.9652
ebi-a-GCST90016986	genus Defluviitaleaceae UCG011	79734541	6.62811e-06	0.106503	7	0.0238473	14306	rs28696126	T	A	0.0100711	34.6512
ebi-a-GCST90016986	genus Defluviitaleaceae UCG011	85205632	3.51925e-06	-0.13834	1	0.029554	14306	rs9725395	A	G	0.020444	71.0857
ebi-a-GCST90016986	genus Defluviitaleaceae UCG011	118723685	1.56776e-06	-0.0805036	1	0.0167257	14306	rs1582238	C	T	0.00551792	20.2744
ebi-a-GCST90016986	genus Defluviitaleaceae UCG011	120741726	6.82889e-06	0.0817755	4	0.0181686	14306	rs2892880	G	A	0.00641319	21.7649
ebi-a-GCST90016986	genus Defluviitaleaceae UCG011	147414743	4.33112e-07	-0.147383	4	0.0293796	14306	rs72731813	C	T	0.00669549	19.6691
ebi-a-GCST90016987	genus Desulfovibrio	13447995	5.64313e-06	-0.212582	18	0.0470044	14306	rs4797774	A	G	0.00588654	21.6368
ebi-a-GCST90016987	genus Desulfovibrio	52633741	8.5487e-07	0.0854927	5	0.0172749	14306	rs2456226	A	C	0.0133076	20.9589
ebi-a-GCST90016987	genus Desulfovibrio	57972916	8.29755e-06	-0.106594	8	0.0239337	14306	rs72647089	T	G	0.00741232	21.7832
ebi-a-GCST90016987	genus Desulfovibrio	64264446	6.65426e-06	-0.154496	13	0.0339396	14306	rs2590913	A	G	0.0136236	22.5408
ebi-a-GCST90016987	genus Desulfovibrio	67478973	3.78669e-06	0.119141	3	0.0250891	14306	rs13066142	G	A	0.00667604	20.5525
ebi-a-GCST90016987	genus Desulfovibrio	68664315	6.54757e-06	-0.127185	1	0.0281887	14306	rs12031543	T	C	0.00654579	20.1489
ebi-a-GCST90016987	genus Desulfovibrio	97116904	2.70302e-06	0.0691756	14	0.0147285	14306	rs11160353	A	T	0.00697827	20.4916
ebi-a-GCST90016987	genus Desulfovibrio	105462047	2.42438e-06	-0.0811971	8	0.0174234	14306	rs2853179	T	C	0.00603371	20.8395
ebi-a-GCST90016987	genus Desulfovibrio	130170270	9.14282e-06	0.0654931	10	0.0148681	14306	rs2032031	G	A	0.00566636	20.4582
ebi-a-GCST90016987	genus Desulfovibrio	139410687	4.93856e-06	0.0770979	5	0.0169735	14306	rs6580353	T	C	0.00600965	20.768
ebi-a-GCST90016987	genus Desulfovibrio	198089911	1.79449e-06	0.109402	2	0.0226964	14306	rs16863365	A	G	0.00674333	22.9811
ebi-a-GCST90016988	genus Dialister	9336862	8.07904e-06	0.0865932	16	0.0193719	14306	rs2314294	T	C	0.00557367	20.486
ebi-a-GCST90016988	genus Dialister	10967286	5.1363e-06	0.076227	11	0.0170411	14306	rs517089	T	A	0.00563863	20.7261
ebi-a-GCST90016988	genus Dialister	23199653	5.83727e-06	0.0668509	10	0.0147685	14306	rs4747450	C	A	0.00539176	19.8137
ebi-a-GCST90016988	genus Dialister	23294359	7.37055e-06	0.0773514	4	0.0170915	14306	rs10938938	A	G	0.00599479	22.0431
ebi-a-GCST90016988	genus Dialister	25447080	8.19219e-06	-0.161296	9	0.0364332	14306	rs76680460	G	A	0.0055673	20.4568
ebi-a-GCST90016988	genus Dialister	32955095	5.91412e-06	0.0662403	15	0.0146315	14306	rs11071887	T	C	0.00551354	20.2693
ebi-a-GCST90016988	genus Dialister	45809449	9.60771e-06	-0.0601454	3	0.0135366	14306	rs764177	C	A	0.00749262	22.0134
ebi-a-GCST90016988	genus Dialister	92267129	4.8568e-06	0.0596297	11	0.0130052	14306	rs4753063	A	G	0.012533	43.2292
ebi-a-GCST90016988	genus Dialister	102458052	7.88116e-06	-0.113054	14	0.0261933	14306	rs10138457	T	C	0.0184923	23.4567
ebi-a-GCST90016988	genus Dialister	138295725	5.50744e-07	-0.0655301	8	0.013186	14306	rs11166701	G	A	0.0140866	22.4034
ebi-a-GCST90016988	genus Dialister	150890034	5.93267e-06	0.0647132	7	0.0143314	14306	rs2435610	A	C	0.00573317	19.7493
ebi-a-GCST90016988	genus Dialister	172809633	9.46085e-06	0.0727223	1	0.016451	14306	rs75416973	A	G	0.00556629	20.302
ebi-a-GCST90016989	genus Dorea	6826520	8.80055e-06	0.0497368	3	0.0112621	14306	rs345219	G	T	0.00594684	21.8657
ebi-a-GCST90016989	genus Dorea	8729057	7.68051e-06	0.163846	11	0.036608	14306	rs3752849	G	A	0.00600734	22.0835
ebi-a-GCST90016989	genus Dorea	15768657	7.46603e-07	-0.0974091	8	0.0194379	14306	rs62503162	A	G	0.00560835	20.6085
ebi-a-GCST90016989	genus Dorea	25078050	3.16738e-06	-0.13745	6	0.0299983	14306	rs73729431	C	T	0.00549324	20.1832
ebi-a-GCST90016989	genus Dorea	60992340	4.56688e-06	-0.0697217	4	0.0150285	14306	rs1899291	T	C	0.00753287	21.7758
ebi-a-GCST90016989	genus Dorea	70733523	4.00691e-06	0.0574165	17	0.0122472	14306	rs4793307	C	T	0.00658174	19.6707
ebi-a-GCST90016989	genus Dorea	74605806	5.28701e-06	-0.0516127	6	0.0112852	14306	rs3005511	G	A	0.00601831	20.7254
ebi-a-GCST90016989	genus Dorea	81803497	7.05781e-06	-0.0488254	16	0.0109063	14306	rs11150408	G	T	0.0205176	71.3468
ebi-a-GCST90016989	genus Dorea	106815466	5.77511e-06	-0.0634136	9	0.0142227	14306	rs62583469	T	A	0.00651997	23.9869
ebi-a-GCST90016989	genus Dorea	116078810	5.33126e-06	0.0881722	6	0.0193683	14306	rs12216169	T	A	0.00587206	21.4238
ebi-a-GCST90016989	genus Dorea	127905865	2.25284e-06	0.0715309	8	0.0150878	14306	rs13279148	G	A	0.00631887	19.783
ebi-a-GCST90016989	genus Dorea	154978183	9.15145e-06	-0.055544	7	0.0125223	14306	rs12537781	T	C	0.00606926	20.9142
ebi-a-GCST90016990	genus Eggerthella	9136139	3.34649e-06	-0.188618	1	0.0403613	14306	rs112205261	T	C	0.00660685	24.3086
ebi-a-GCST90016990	genus Eggerthella	17098213	5.71465e-06	-0.110522	17	0.0247653	14306	rs4985746	A	G	0.00676342	24.8818
ebi-a-GCST90016990	genus Eggerthella	20807454	7.61921e-06	-0.121331	3	0.0272024	14306	rs13070736	A	C	0.0062647	23.0355
ebi-a-GCST90016990	genus Eggerthella	29778032	3.88893e-06	-0.102572	21	0.0221108	14306	rs2223081	A	G	0.00555075	20.3956
ebi-a-GCST90016990	genus Eggerthella	38335954	7.36207e-07	-0.0980582	7	0.0197653	14306	rs2240838	G	A	0.00724701	22.0092
ebi-a-GCST90016990	genus Eggerthella	45453805	4.1759e-06	0.107774	2	0.0236527	14306	rs3851328	G	T	0.00940893	27.7065
ebi-a-GCST90016990	genus Eggerthella	55647869	4.8257e-06	0.175349	20	0.0378576	14306	rs76663501	C	T	0.0093149	27.2766
ebi-a-GCST90016990	genus Eggerthella	65691324	8.94211e-06	0.108495	15	0.0245457	14306	rs67490567	T	C	0.013195	21.8355
ebi-a-GCST90016990	genus Eggerthella	70483957	9.02714e-06	-0.093486	4	0.0210208	14306	rs2877457	G	A	0.0330298	101.415
ebi-a-GCST90016990	genus Eggerthella	102461599	5.2313e-06	-0.0907728	11	0.0198096	14306	rs1784446	A	G	0.024296	72.661
ebi-a-GCST90016990	genus Eggerthella	141337454	8.37124e-06	-0.0879736	2	0.0197127	14306	rs6430926	T	C	0.00689225	20.1818
ebi-a-GCST90016991	genus Eisenbergiella	19973210	9.84419e-06	0.0893384	2	0.0199069	14306	rs12710729	C	A	0.00610184	22.4391
ebi-a-GCST90016991	genus Eisenbergiella	21610254	4.16217e-06	0.0939071	21	0.0201104	14306	rs4462860	G	A	0.00532554	19.5637
ebi-a-GCST90016991	genus Eisenbergiella	24001840	4.9187e-06	0.129006	11	0.0284844	14306	rs11027642	C	T	0.00604431	22.2202
ebi-a-GCST90016991	genus Eisenbergiella	36178565	2.23748e-06	-0.107319	15	0.022515	14306	rs2683098	T	C	0.00655152	20.0546
ebi-a-GCST90016991	genus Eisenbergiella	50822676	2.71688e-06	-0.106447	8	0.0224159	14306	rs3812426	A	G	0.0149864	23.8562
ebi-a-GCST90016991	genus Eisenbergiella	53367641	7.34852e-06	0.100627	17	0.022546	14306	rs11079158	T	C	0.0123262	19.6686
ebi-a-GCST90016991	genus Eisenbergiella	53375201	3.22887e-06	0.091546	15	0.0195787	14306	rs1508033	A	C	0.0126097	20.1266
ebi-a-GCST90016991	genus Eisenbergiella	55330814	7.7464e-06	0.137001	8	0.0302124	14306	rs13258851	A	G	0.00745272	21.7827
ebi-a-GCST90016991	genus Eisenbergiella	109417101	8.85116e-06	-0.0952742	10	0.0211569	14306	rs12257723	A	C	0.00606452	20.8977
ebi-a-GCST90016991	genus Eisenbergiella	111419486	5.26842e-06	0.120965	3	0.0263054	14306	rs1553971	T	G	0.00580614	20.0022
ebi-a-GCST90016991	genus Eisenbergiella	124764527	1.65002e-06	-0.121065	11	0.0251658	14306	rs12278566	T	A	0.00931308	27.3276
ebi-a-GCST90016991	genus Eisenbergiella	189060431	8.21826e-06	-0.0978125	4	0.0216636	14306	rs11938607	C	T	0.00581296	20.0258
ebi-a-GCST90016992	genus Enterorhabdus	19611953	2.1734e-06	0.182308	2	0.0382298	14306	rs114731706	T	G	0.0055271	20.3194
ebi-a-GCST90016992	genus Enterorhabdus	20280612	5.23854e-07	-0.0860019	10	0.0169148	14306	rs7923280	T	A	0.00616577	22.6695
ebi-a-GCST90016992	genus Enterorhabdus	37567189	5.69626e-06	0.0755513	6	0.0166263	14306	rs9470637	T	A	0.00654736	19.8836
ebi-a-GCST90016992	genus Enterorhabdus	62174193	2.94042e-06	-0.0980897	11	0.0208995	14306	rs3017103	G	A	0.0131152	20.9443
ebi-a-GCST90016992	genus Enterorhabdus	69515102	4.8492e-06	0.26199	12	0.055123	14306	rs73331712	T	C	0.00764052	23.5446
ebi-a-GCST90016992	genus Enterorhabdus	89709883	8.89857e-06	0.0843291	7	0.0189864	14306	rs2051957	C	T	0.00802125	27.5413
ebi-a-GCST90016992	genus Enterorhabdus	113109756	6.40575e-06	0.132323	8	0.0293688	14306	rs10098492	T	C	0.00636034	23.3958
ebi-a-GCST90016992	genus Enterorhabdus	127336602	3.05647e-09	0.0966008	4	0.0162677	14306	rs11098863	A	T	0.00786002	23.1172
ebi-a-GCST90016992	genus Enterorhabdus	236439879	5.88044e-06	0.132988	2	0.0298306	14306	rs77655283	G	A	0.006198	21.2233
ebi-a-GCST90016993	genus Erysipelatoclostridium	10177708	4.30953e-09	-0.0839861	17	0.0142741	14306	rs7221249	G	A	0.00558825	20.5342
ebi-a-GCST90016993	genus Erysipelatoclostridium	24292185	9.85281e-06	0.14147	6	0.0336352	14306	rs3804326	A	G	0.00538363	19.7783
ebi-a-GCST90016993	genus Erysipelatoclostridium	25446787	7.59347e-07	-0.0810636	4	0.0163308	14306	rs4697572	A	G	0.0112042	41.4039
ebi-a-GCST90016993	genus Erysipelatoclostridium	34595533	6.85299e-06	-0.0684526	2	0.0152443	14306	rs1434153	G	A	0.0067327	24.7748
ebi-a-GCST90016993	genus Erysipelatoclostridium	34892042	3.74938e-06	-0.0740482	5	0.0158891	14306	rs340991	A	G	0.0068046	25.0412
ebi-a-GCST90016993	genus Erysipelatoclostridium	36394609	6.0431e-06	-0.0968026	10	0.0217883	14306	rs16936671	C	T	0.00689371	21.1093
ebi-a-GCST90016993	genus Erysipelatoclostridium	36871523	8.79468e-06	-0.0641339	11	0.0144295	14306	rs2901723	A	C	0.00746308	22.8659
ebi-a-GCST90016993	genus Erysipelatoclostridium	38780606	3.01544e-06	-0.067015	8	0.0143201	14306	rs6474512	C	A	0.00671928	20.3957
ebi-a-GCST90016993	genus Erysipelatoclostridium	42333631	6.33126e-07	-0.143381	1	0.0281514	14306	rs710230	C	T	0.00781945	22.9891
ebi-a-GCST90016993	genus Erysipelatoclostridium	46372065	6.39043e-06	0.0646003	13	0.0143479	14306	rs9590927	A	G	0.00820796	24.1325
ebi-a-GCST90016993	genus Erysipelatoclostridium	55857777	7.66161e-06	-0.0687134	19	0.0151835	14306	rs45480394	T	G	0.00703118	20.5419
ebi-a-GCST90016993	genus Erysipelatoclostridium	71411325	6.12703e-06	-0.0875551	17	0.0195556	14306	rs34528142	C	G	0.00670921	19.7097
ebi-a-GCST90016993	genus Erysipelatoclostridium	77815056	4.58606e-06	0.0662914	5	0.0144203	14306	rs17804233	C	T	0.0175652	60.8967
ebi-a-GCST90016993	genus Erysipelatoclostridium	90586043	3.68154e-06	-0.0668051	9	0.0143224	14306	rs622418	A	G	0.010311	35.4851
ebi-a-GCST90016993	genus Erysipelatoclostridium	121876913	2.16118e-06	-0.111157	11	0.0234426	14306	rs58236560	G	T	0.00587868	21.6018
ebi-a-GCST90016993	genus Erysipelatoclostridium	167818597	9.09411e-06	0.142548	1	0.0320688	14306	rs61806970	C	T	0.00591662	20.4445
ebi-a-GCST90016994	genus Erysipelotrichaceae UCG003	175403951	3.57511e-06	-0.169667	2	0.0374238	14306	rs75949021	T	C	0.00541886	19.5597
ebi-a-GCST90016995	genus Escherichia Shigella	3173016	5.87273e-06	0.075657	3	0.0164155	14306	rs11706043	T	A	0.0054116	19.887
ebi-a-GCST90016995	genus Escherichia Shigella	3750623	8.20635e-06	0.0732963	16	0.0163589	14306	rs112767262	T	C	0.00653556	24.038
ebi-a-GCST90016995	genus Escherichia Shigella	14173290	5.90391e-06	-0.136384	17	0.0302576	14306	rs7502686	G	C	0.00582635	21.4201
ebi-a-GCST90016995	genus Escherichia Shigella	23253392	3.3335e-06	0.151009	13	0.0323434	14306	rs113127095	A	G	0.00547417	20.1182
ebi-a-GCST90016995	genus Escherichia Shigella	31136897	1.42479e-06	0.115505	7	0.0237628	14306	rs2267739	G	C	0.00562258	20.6611
ebi-a-GCST90016995	genus Escherichia Shigella	39324484	2.19392e-06	-0.119296	21	0.024839	14306	rs73208162	A	G	0.0109733	32.3643
ebi-a-GCST90016995	genus Escherichia Shigella	48961903	8.24499e-06	-0.100851	1	0.0222045	14306	rs2798105	A	G	0.00705411	20.7159
ebi-a-GCST90016995	genus Escherichia Shigella	69394914	9.65028e-06	0.117362	10	0.0264533	14306	rs117092367	A	T	0.00668594	20.5832
ebi-a-GCST90016995	genus Escherichia Shigella	77711641	4.92334e-06	0.101976	16	0.0222883	14306	rs35555519	C	G	0.00626127	21.4602
ebi-a-GCST90016995	genus Escherichia Shigella	79863544	7.99558e-06	0.0594401	5	0.013598	14306	rs118526	A	C	0.00720936	24.7334
ebi-a-GCST90016995	genus Escherichia Shigella	128054100	7.47309e-06	-0.0609885	7	0.0135157	14306	rs4731451	G	A	0.00682087	19.7035
ebi-a-GCST90016995	genus Escherichia Shigella	134774845	3.03753e-06	0.0613376	11	0.0130644	14306	rs1154904	G	A	0.00539854	19.8388
ebi-a-GCST90016995	genus Escherichia Shigella	136179347	4.76925e-06	-0.0592004	9	0.0129486	14306	rs592299	T	C	0.00658668	24.2339
ebi-a-GCST90016995	genus Escherichia Shigella	140678199	5.27716e-06	0.172283	7	0.038041	14306	rs113513883	A	G	0.00615158	21.1996
ebi-a-GCST90016995	genus Escherichia Shigella	236515155	9.70465e-06	0.0626172	2	0.0139919	14306	rs57024273	T	C	0.00590716	20.3998
ebi-a-GCST90016996	genus Eubacterium brachy group	6856564	8.1553e-06	-0.236717	4	0.0531335	14306	rs73199919	T	C	0.00561558	20.6409
ebi-a-GCST90016996	genus Eubacterium brachy group	17460096	3.7812e-06	-0.201481	5	0.043286	14306	rs62348779	T	C	0.0065848	24.2203
ebi-a-GCST90016996	genus Eubacterium brachy group	22892667	4.55806e-06	-0.105143	10	0.022942	14306	rs2913110	T	C	0.00535395	19.674
ebi-a-GCST90016996	genus Eubacterium brachy group	23060552	6.99294e-06	-0.120888	14	0.0266264	14306	rs1384962	G	A	0.00710096	26.1396
ebi-a-GCST90016996	genus Eubacterium brachy group	26922534	4.98781e-06	-0.238718	22	0.0528561	14306	rs9613196	T	A	0.00791092	29.137
ebi-a-GCST90016996	genus Eubacterium brachy group	48190598	7.0283e-06	0.111927	22	0.0251252	14306	rs720439	G	A	0.00716743	21.0583
ebi-a-GCST90016996	genus Eubacterium brachy group	80236833	7.34345e-06	-0.108225	11	0.0240319	14306	rs6591893	A	G	0.00721832	24.7643
ebi-a-GCST90016996	genus Eubacterium brachy group	94185213	2.38035e-06	-0.170873	10	0.0362844	14306	rs112617308	T	C	0.00530929	19.5678
ebi-a-GCST90016996	genus Eubacterium brachy group	144665178	7.96746e-06	-0.145997	4	0.0327192	14306	rs13139592	T	C	0.00707907	26.0585
ebi-a-GCST90016996	genus Eubacterium brachy group	184628931	3.73147e-06	-0.104806	4	0.0225751	14306	rs4862235	A	G	0.00689475	20.2586
ebi-a-GCST90016996	genus Eubacterium brachy group	218237281	9.27043e-06	-0.101329	2	0.0227324	14306	rs12151423	G	A	0.0158096	29.798
ebi-a-GCST90016997	genus Eubacterium coprostanoligenes group	2215931	5.98467e-06	-0.0505823	10	0.0113455	14306	rs10444197	A	G	0.00552198	20.2949
ebi-a-GCST90016997	genus Eubacterium coprostanoligenes group	16380806	2.52029e-07	-0.0828719	7	0.016431	14306	rs9648214	T	C	0.00614041	22.588
ebi-a-GCST90016997	genus Eubacterium coprostanoligenes group	31085162	1.03786e-08	0.0962228	7	0.0168388	14306	rs17159861	C	T	0.00946512	34.916
ebi-a-GCST90016997	genus Eubacterium coprostanoligenes group	32713919	9.37951e-06	-0.0477832	12	0.0107833	14306	rs11052069	C	T	0.00538759	19.8037
ebi-a-GCST90016997	genus Eubacterium coprostanoligenes group	33603146	8.88976e-06	-0.0590705	7	0.0132929	14306	rs1020520	T	G	0.0061399	22.5861
ebi-a-GCST90016997	genus Eubacterium coprostanoligenes group	36911598	4.348e-06	-0.0533159	15	0.0115935	14306	rs12906958	C	T	0.0203082	62.54
ebi-a-GCST90016997	genus Eubacterium coprostanoligenes group	50797401	8.61807e-06	-0.0641017	2	0.0141153	14306	rs79895140	T	C	0.016594	26.4585
ebi-a-GCST90016997	genus Eubacterium coprostanoligenes group	73306506	9.1772e-06	-0.0786783	7	0.0174038	14306	rs4717831	T	A	0.00668696	19.6102
ebi-a-GCST90016997	genus Eubacterium coprostanoligenes group	81595477	4.78983e-06	0.123055	3	0.0266375	14306	rs76898927	G	A	0.0337632	119.016
ebi-a-GCST90016997	genus Eubacterium coprostanoligenes group	84506096	9.85644e-06	-0.0538845	10	0.0121245	14306	rs2644213	A	G	0.00827421	28.4171
ebi-a-GCST90016997	genus Eubacterium coprostanoligenes group	86440997	1.98976e-06	-0.0515152	15	0.0110294	14306	rs4076415	G	T	0.0655717	239.009
ebi-a-GCST90016997	genus Eubacterium coprostanoligenes group	97869293	7.50205e-06	-0.0769698	15	0.0172101	14306	rs62024432	C	T	0.0090299	26.5893
ebi-a-GCST90016997	genus Eubacterium coprostanoligenes group	113794507	9.26254e-06	0.0630776	3	0.0144485	14306	rs11720857	C	T	0.00539821	19.8321
ebi-a-GCST90016997	genus Eubacterium coprostanoligenes group	127139574	4.26108e-06	-0.0521584	3	0.0112353	14306	rs6762473	A	C	0.00609508	22.4877
ebi-a-GCST90016997	genus Eubacterium coprostanoligenes group	200638489	2.62198e-06	0.0783322	1	0.0174719	14306	rs115325767	G	C	0.00534867	19.7137
ebi-a-GCST90016998	genus Eubacterium eligens group	31098691	8.39827e-06	-0.0824941	11	0.0195615	14306	rs182318	G	A	0.00555824	20.4233
ebi-a-GCST90016998	genus Eubacterium eligens group	39301409	4.24502e-06	-0.196454	14	0.042565	14306	rs74606150	C	G	0.00702657	20.6416
ebi-a-GCST90016998	genus Eubacterium eligens group	42836822	5.93636e-06	-0.0877679	4	0.0197674	14306	rs11730852	A	C	0.00684704	20.1105
ebi-a-GCST90016998	genus Eubacterium eligens group	51365152	7.11771e-06	0.0916626	7	0.0208183	14306	rs12719051	A	G	0.0174945	27.7239
ebi-a-GCST90016998	genus Eubacterium eligens group	70956815	4.87405e-06	0.103268	6	0.0229525	14306	rs6923695	T	G	0.00912635	26.876
ebi-a-GCST90016998	genus Eubacterium eligens group	77619186	9.74182e-06	0.0915271	14	0.0190611	14306	rs158115	G	C	0.00934848	32.1414
ebi-a-GCST90016998	genus Eubacterium eligens group	81820486	2.83851e-07	0.0670205	16	0.0128122	14306	rs4583233	A	C	0.00872144	29.9666
ebi-a-GCST90016998	genus Eubacterium eligens group	83092007	2.26757e-06	-0.0563756	10	0.0120127	14306	rs265534	T	G	0.0187385	65.042
ebi-a-GCST90016998	genus Eubacterium eligens group	107563458	5.29724e-06	-0.0888825	13	0.0198479	14306	rs2200429	A	G	0.00549153	20.2431
ebi-a-GCST90016998	genus Eubacterium eligens group	110260993	9.14282e-06	-0.123093	2	0.0282743	14306	rs56080211	T	C	0.00644799	23.7982
ebi-a-GCST90016998	genus Eubacterium eligens group	115197171	3.13914e-06	0.155659	2	0.0375612	14306	rs72839198	C	G	0.0054256	20.0042
ebi-a-GCST90016999	genus Eubacterium fissicatena group	5433699	1.49091e-06	0.109644	8	0.0228306	14306	rs2733072	G	A	0.005499	20.21
ebi-a-GCST90016999	genus Eubacterium fissicatena group	39604954	8.70062e-06	-0.139489	3	0.0316186	14306	rs1768152	C	T	0.00734525	21.5846
ebi-a-GCST90016999	genus Eubacterium fissicatena group	39940437	9.75326e-06	0.111463	6	0.0252788	14306	rs6934739	A	G	0.00754148	22.1657
ebi-a-GCST90016999	genus Eubacterium fissicatena group	45753272	2.66557e-06	0.131469	18	0.0281712	14306	rs11876297	T	C	0.0070325	20.6591
ebi-a-GCST90016999	genus Eubacterium fissicatena group	71145246	7.37904e-07	-0.130842	2	0.0266671	14306	rs3771393	T	C	0.00779889	22.936
ebi-a-GCST90016999	genus Eubacterium fissicatena group	73043561	3.09678e-06	0.20951	7	0.0454847	14306	rs151257695	A	G	0.00685513	20.1413
ebi-a-GCST90016999	genus Eubacterium fissicatena group	89484373	8.27237e-06	0.172263	14	0.039601	14306	rs10147907	T	G	0.017953	62.2659
ebi-a-GCST90016999	genus Eubacterium fissicatena group	96758467	8.20012e-06	0.10585	10	0.0237114	14306	rs11818408	G	A	0.00643068	23.6563
ebi-a-GCST90016999	genus Eubacterium fissicatena group	115165111	2.73149e-06	0.138612	11	0.0291906	14306	rs7104872	G	A	0.00552225	20.0794
ebi-a-GCST90017000	genus Eubacterium hallii group	11771637	7.85995e-06	-0.126582	11	0.028712	14306	rs117748144	T	C	0.00768824	28.3182
ebi-a-GCST90017000	genus Eubacterium hallii group	23663416	4.82303e-06	0.198087	3	0.0443545	14306	rs6550770	C	T	0.00651786	23.9725
ebi-a-GCST90017000	genus Eubacterium hallii group	34308917	2.60555e-06	0.0601661	1	0.0126752	14306	rs10798999	C	T	0.00708998	26.0918
ebi-a-GCST90017000	genus Eubacterium hallii group	48384463	9.15756e-06	-0.0508914	18	0.0114352	14306	rs630939	C	T	0.00670903	19.7024
ebi-a-GCST90017000	genus Eubacterium hallii group	49214274	9.32803e-06	-0.0499523	19	0.0112153	14306	rs281379	A	G	0.00809406	23.8031
ebi-a-GCST90017000	genus Eubacterium hallii group	58040621	5.41914e-06	-0.115589	11	0.0252489	14306	rs10501370	C	T	0.00886979	23.6974
ebi-a-GCST90017000	genus Eubacterium hallii group	62014160	3.70254e-06	0.208943	15	0.043822	14306	rs74018587	C	T	0.0123408	19.7046
ebi-a-GCST90017000	genus Eubacterium hallii group	64664456	4.43231e-06	0.126115	3	0.0268627	14306	rs28584818	A	G	0.012147	20.08
ebi-a-GCST90017000	genus Eubacterium hallii group	100635375	4.42446e-06	0.0504747	7	0.0109922	14306	rs10808115	C	A	0.00554582	20.2994
ebi-a-GCST90017000	genus Eubacterium hallii group	104524676	9.45453e-06	0.0810805	1	0.0184573	14306	rs17474256	G	A	0.00930714	29.2265
ebi-a-GCST90017000	genus Eubacterium hallii group	110283389	3.29003e-06	-0.0540164	3	0.0116101	14306	rs949971	T	G	0.0143215	22.5789
ebi-a-GCST90017000	genus Eubacterium hallii group	111885431	2.9449e-07	0.154124	4	0.0297185	14306	rs13116360	T	C	0.0126962	20.0094
ebi-a-GCST90017000	genus Eubacterium hallii group	123789877	8.2882e-06	-0.0507411	11	0.0113758	14306	rs78056098	G	T	0.00681184	19.6772
ebi-a-GCST90017000	genus Eubacterium hallii group	148856720	2.69675e-06	0.0522832	7	0.0111865	14306	rs60254196	G	A	0.00587827	20.1102
ebi-a-GCST90017000	genus Eubacterium hallii group	183709536	9.3491e-06	-0.0813986	4	0.0189272	14306	rs17074066	T	C	0.00568544	19.6297
ebi-a-GCST90017000	genus Eubacterium hallii group	195238086	5.43063e-06	0.153138	3	0.0349456	14306	rs138531890	A	G	0.00612542	22.36
ebi-a-GCST90017001	genus Eubacterium nodatum group	4954912	7.17348e-06	0.1223	8	0.0271331	14306	rs7827125	C	T	0.00559526	20.5601
ebi-a-GCST90017001	genus Eubacterium nodatum group	9659749	3.56139e-06	0.160621	10	0.0341609	14306	rs61841040	G	T	0.0055176	20.2787
ebi-a-GCST90017001	genus Eubacterium nodatum group	28245518	5.75705e-06	-0.185107	9	0.0403573	14306	rs113893692	C	T	0.00540368	19.8578
ebi-a-GCST90017001	genus Eubacterium nodatum group	34529736	7.20676e-06	-0.130234	1	0.0292347	14306	rs9425984	T	C	0.00571221	20.9981
ebi-a-GCST90017001	genus Eubacterium nodatum group	52185888	6.59781e-08	-0.186907	14	0.0341475	14306	rs34297067	A	G	0.0523928	86.0858
ebi-a-GCST90017001	genus Eubacterium nodatum group	61322015	7.98656e-06	-0.110167	10	0.024593	14306	rs11006576	A	G	0.0124542	20.5816
ebi-a-GCST90017001	genus Eubacterium nodatum group	64894137	8.90697e-06	0.193496	7	0.0439023	14306	rs10263623	C	T	0.049451	84.9545
ebi-a-GCST90017001	genus Eubacterium nodatum group	94712747	7.82546e-06	0.110081	4	0.0245964	14306	rs6818880	G	A	0.00571665	21.0777
ebi-a-GCST90017001	genus Eubacterium nodatum group	96597985	9.05378e-07	0.201788	9	0.0413568	14306	rs77910827	C	T	0.0057602	19.6576
ebi-a-GCST90017001	genus Eubacterium nodatum group	135052348	8.3672e-06	-0.187753	7	0.041969	14306	rs10458299	T	C	0.00550883	20.2463
ebi-a-GCST90017001	genus Eubacterium nodatum group	171060821	6.8388e-06	-0.125454	1	0.0275303	14306	rs7880204	T	C	0.00539593	19.8237
ebi-a-GCST90017002	genus Eubacterium oxidoreducens group	37526679	2.38836e-06	0.0923559	4	0.0195439	14306	rs2973294	G	T	0.00777414	23.6384
ebi-a-GCST90017002	genus Eubacterium oxidoreducens group	86480355	2.51166e-06	0.216145	16	0.045992	14306	rs34561138	G	A	0.0125269	43.2078
ebi-a-GCST90017002	genus Eubacterium oxidoreducens group	94515340	2.62924e-06	0.14098	12	0.0295029	14306	rs12423772	G	T	0.00751528	26.0332
ebi-a-GCST90017002	genus Eubacterium oxidoreducens group	106882394	1.65406e-06	-0.0932766	5	0.0195294	14306	rs440215	T	C	0.00717628	22.6097
ebi-a-GCST90017002	genus Eubacterium oxidoreducens group	187905399	7.32285e-06	-0.0906104	4	0.0200612	14306	rs1425962	C	G	0.00599504	22.044
ebi-a-GCST90017002	genus Eubacterium oxidoreducens group	195064019	5.79522e-06	-0.0893273	1	0.0198333	14306	rs12129908	A	C	0.00678585	23.4003
ebi-a-GCST90017003	genus Eubacterium rectale group	8129537	6.44421e-06	-0.129364	11	0.0289021	14306	rs2884897	A	G	0.00551363	20.264
ebi-a-GCST90017003	genus Eubacterium rectale group	20066025	1.84434e-06	-0.113141	12	0.0243541	14306	rs117151453	G	C	0.00605415	22.2627
ebi-a-GCST90017003	genus Eubacterium rectale group	37703874	4.10129e-06	-0.156596	18	0.0336234	14306	rs16960159	C	G	0.00842038	25.8153
ebi-a-GCST90017003	genus Eubacterium rectale group	92013419	9.89829e-06	0.0536319	9	0.0120201	14306	rs62547233	A	G	0.00630758	21.62
ebi-a-GCST90017003	genus Eubacterium rectale group	93006765	5.39946e-07	-0.0901402	15	0.0174602	14306	rs35398954	A	G	0.0141866	49.015
ebi-a-GCST90017003	genus Eubacterium rectale group	98523638	6.21828e-06	-0.0635522	11	0.0140072	14306	rs10892089	C	G	0.00613866	22.5754
ebi-a-GCST90017003	genus Eubacterium rectale group	116082909	9.75371e-06	0.0870025	1	0.019779	14306	rs143694765	T	C	0.00571275	20.8392
ebi-a-GCST90017003	genus Eubacterium rectale group	121281238	4.20678e-06	-0.0527827	7	0.0113464	14306	rs10248854	C	A	0.0127372	20.0489
ebi-a-GCST90017003	genus Eubacterium rectale group	125553155	1.37965e-06	0.0528824	2	0.0109486	14306	rs314726	T	C	0.00539743	19.6393
ebi-a-GCST90017003	genus Eubacterium rectale group	129425745	5.36908e-06	-0.0576035	9	0.0130853	14306	rs59427698	A	G	0.0145144	21.5473
ebi-a-GCST90017003	genus Eubacterium rectale group	170900221	6.8552e-06	-0.0622701	1	0.0140572	14306	rs3980709	A	T	0.00613232	22.5519
ebi-a-GCST90017003	genus Eubacterium rectale group	234530370	3.53387e-06	0.0503179	1	0.0108389	14306	rs10797540	A	G	0.0106416	19.9632
ebi-a-GCST90017004	genus Eubacterium ruminantium group	2539358	4.81637e-06	-0.0833243	9	0.018056	14306	rs606117	G	A	0.00533446	19.602
ebi-a-GCST90017004	genus Eubacterium ruminantium group	3044181	7.86955e-06	-0.0734306	1	0.0163687	14306	rs2817174	C	T	0.00620267	22.8123
ebi-a-GCST90017004	genus Eubacterium ruminantium group	11953633	9.23145e-06	-0.103488	6	0.0236391	14306	rs209813	G	A	0.00631038	23.2046
ebi-a-GCST90017004	genus Eubacterium ruminantium group	25303055	8.58836e-07	-0.0845439	22	0.0171791	14306	rs139749	C	T	0.0063722	23.4334
ebi-a-GCST90017004	genus Eubacterium ruminantium group	30360954	4.7036e-06	0.107804	12	0.0233984	14306	rs17519472	C	T	0.00591934	21.7581
ebi-a-GCST90017004	genus Eubacterium ruminantium group	33897589	2.38122e-06	-0.174787	5	0.0390573	14306	rs16891896	G	A	0.00539246	19.8163
ebi-a-GCST90017004	genus Eubacterium ruminantium group	48749548	5.8217e-06	0.143141	22	0.0293757	14306	rs112375806	T	A	0.00740582	21.7565
ebi-a-GCST90017004	genus Eubacterium ruminantium group	52219066	2.38666e-06	0.199832	14	0.0414577	14306	rs10131724	C	A	0.0127372	20.0489
ebi-a-GCST90017004	genus Eubacterium ruminantium group	61289622	5.43676e-06	0.073258	15	0.0160888	14306	rs11637981	T	G	0.0126321	20.8793
ebi-a-GCST90017004	genus Eubacterium ruminantium group	63306003	5.36204e-06	-0.115098	12	0.0247909	14306	rs73139629	A	C	0.0156833	25.1107
ebi-a-GCST90017004	genus Eubacterium ruminantium group	71247578	6.17248e-06	-0.0748879	2	0.0165852	14306	rs2418654	C	T	0.00903182	26.5951
ebi-a-GCST90017004	genus Eubacterium ruminantium group	88523399	6.79548e-06	0.0726438	1	0.0160924	14306	rs10923018	G	A	0.00617307	21.1561
ebi-a-GCST90017004	genus Eubacterium ruminantium group	121182996	4.67369e-07	0.0911461	5	0.0182353	14306	rs2116427	A	G	0.0126692	20.9415
ebi-a-GCST90017004	genus Eubacterium ruminantium group	129037453	2.62126e-06	-0.139825	10	0.030069	14306	rs72836424	C	T	0.00570432	20.9459
ebi-a-GCST90017004	genus Eubacterium ruminantium group	130030114	4.93276e-06	-0.0979429	6	0.0212166	14306	rs57340348	T	C	0.00574127	20.7475
ebi-a-GCST90017004	genus Eubacterium ruminantium group	130980937	2.15894e-06	0.153538	9	0.0323922	14306	rs2229917	A	G	0.00774135	22.7655
ebi-a-GCST90017004	genus Eubacterium ruminantium group	138626268	4.06846e-06	0.0762282	8	0.016523	14306	rs7000472	G	A	0.00597805	20.4055
ebi-a-GCST90017004	genus Eubacterium ruminantium group	197978281	6.37984e-06	0.0888124	1	0.0196447	14306	rs6676699	T	G	0.00703952	24.1253
ebi-a-GCST90017004	genus Eubacterium ruminantium group	201610645	6.96835e-06	0.0737077	2	0.0163786	14306	rs13025464	C	T	0.00542034	19.9139
ebi-a-GCST90017005	genus Eubacterium ventriosum group	2308307	2.50323e-07	-0.0603594	20	0.011658	14306	rs6048195	A	T	0.00540499	19.8626
ebi-a-GCST90017005	genus Eubacterium ventriosum group	22460785	2.07501e-06	0.0587198	18	0.0123453	14306	rs12964517	G	A	0.0056159	20.6364
ebi-a-GCST90017005	genus Eubacterium ventriosum group	44975510	3.5532e-06	-0.0548171	14	0.0118426	14306	rs3809430	T	C	0.00666432	19.5703
ebi-a-GCST90017005	genus Eubacterium ventriosum group	50140919	9.53608e-07	-0.0956303	20	0.0193428	14306	rs73615400	T	C	0.00754142	22.1655
ebi-a-GCST90017005	genus Eubacterium ventriosum group	51938576	7.8352e-06	-0.0817111	13	0.0183121	14306	rs9316536	T	G	0.0167981	26.6014
ebi-a-GCST90017005	genus Eubacterium ventriosum group	51960625	5.75798e-06	-0.0627263	14	0.013786	14306	rs35179274	C	T	0.0127702	20.1405
ebi-a-GCST90017005	genus Eubacterium ventriosum group	52423996	2.88908e-06	0.0618696	12	0.0132532	14306	rs876734	T	C	0.0126313	19.8801
ebi-a-GCST90017005	genus Eubacterium ventriosum group	60348381	6.54757e-06	0.0658926	16	0.0143747	14306	rs72783037	C	A	0.159066	542.684
ebi-a-GCST90017005	genus Eubacterium ventriosum group	98785900	7.21755e-07	-0.143349	13	0.0286241	14306	rs11617697	A	G	0.00785681	23.1077
ebi-a-GCST90017005	genus Eubacterium ventriosum group	107736434	9.55983e-06	-0.0715522	3	0.016137	14306	rs13082419	C	T	0.00687877	20.2113
ebi-a-GCST90017005	genus Eubacterium ventriosum group	109398264	6.11139e-06	0.0751501	1	0.0164978	14306	rs66746423	C	T	0.0066339	20.7759
ebi-a-GCST90017005	genus Eubacterium ventriosum group	114445055	1.73968e-06	-0.0906428	8	0.0191909	14306	rs16884680	G	T	0.00569464	19.6617
ebi-a-GCST90017005	genus Eubacterium ventriosum group	126371814	5.20907e-06	0.0975711	4	0.0224388	14306	rs73849225	T	C	0.00546851	20.0973
ebi-a-GCST90017005	genus Eubacterium ventriosum group	147291928	3.35792e-06	0.0749762	1	0.0164404	14306	rs78250280	G	A	0.00545335	20.0358
ebi-a-GCST90017005	genus Eubacterium ventriosum group	171895485	6.8691e-06	0.0528752	3	0.0117972	14306	rs66830358	T	A	0.0077854	22.5116
ebi-a-GCST90017005	genus Eubacterium ventriosum group	190223732	7.9704e-07	0.0783394	3	0.0160257	14306	rs57199565	T	C	0.00537901	19.7666
ebi-a-GCST90017005	genus Eubacterium ventriosum group	203661779	6.62232e-06	-0.0739179	2	0.0166705	14306	rs6704822	G	A	0.0110554	20.7482
ebi-a-GCST90017006	genus Eubacterium xylanophilum group	8255478	5.01938e-06	-0.108274	19	0.0238257	14306	rs12980122	C	G	0.00851455	31.3879
ebi-a-GCST90017006	genus Eubacterium xylanophilum group	22627266	3.15152e-06	0.0612633	1	0.0130917	14306	rs10917203	A	C	0.00536163	19.7024
ebi-a-GCST90017006	genus Eubacterium xylanophilum group	43566344	1.81782e-06	0.0687427	7	0.0142728	14306	rs13239072	G	A	0.00734176	21.5743
ebi-a-GCST90017006	genus Eubacterium xylanophilum group	57995506	2.38891e-07	-0.160597	20	0.0310515	14306	rs17830032	G	A	0.00799526	23.5101
ebi-a-GCST90017006	genus Eubacterium xylanophilum group	66689958	2.40979e-06	-0.0951677	17	0.0199969	14306	rs79582700	C	G	0.00675395	20.794
ebi-a-GCST90017006	genus Eubacterium xylanophilum group	73181783	4.95861e-06	0.0576795	14	0.012599	14306	rs10140184	A	C	0.00807266	23.707
ebi-a-GCST90017006	genus Eubacterium xylanophilum group	73696771	3.32767e-06	-0.113455	16	0.0245762	14306	rs112176119	C	T	0.0116171	34.2382
ebi-a-GCST90017006	genus Eubacterium xylanophilum group	84790559	6.52544e-06	-0.0573202	16	0.0126905	14306	rs2012708	G	A	0.0105302	36.2477
ebi-a-GCST90017006	genus Eubacterium xylanophilum group	87891938	9.38707e-06	-0.114498	4	0.0263455	14306	rs75586835	A	G	0.00851209	29.2411
ebi-a-GCST90017006	genus Eubacterium xylanophilum group	130498120	3.75491e-06	-0.0949051	9	0.0203503	14306	rs1999224	G	T	0.006714	19.7239
ebi-a-GCST90017006	genus Eubacterium xylanophilum group	131009660	4.21328e-06	0.0877797	11	0.0189012	14306	rs2213117	T	G	0.00539473	19.8247
ebi-a-GCST90017006	genus Eubacterium xylanophilum group	246780557	7.19615e-06	-0.0553508	1	0.0123588	14306	rs4654122	G	C	0.00746558	23.528
ebi-a-GCST90017007	genus Faecalibacterium	6099863	1.76449e-06	0.227585	16	0.0465522	14306	rs75499067	C	T	0.00721875	26.5691
ebi-a-GCST90017007	genus Faecalibacterium	14201546	8.80278e-06	0.0641305	1	0.0149933	14306	rs12753492	A	C	0.00545279	20.0392
ebi-a-GCST90017007	genus Faecalibacterium	37125235	5.69574e-06	-0.0861565	2	0.01896	14306	rs114946999	C	T	0.00856423	26.0615
ebi-a-GCST90017007	genus Faecalibacterium	38593645	6.39676e-06	-0.078354	8	0.017183	14306	rs11776390	T	C	0.00686184	20.8314
ebi-a-GCST90017007	genus Faecalibacterium	39027901	7.54397e-06	-0.0866356	21	0.0196496	14306	rs2835874	T	C	0.00654163	20.136
ebi-a-GCST90017007	genus Faecalibacterium	47404021	3.66454e-06	0.0504817	15	0.0109368	14306	rs28376661	C	G	0.103785	337.799
ebi-a-GCST90017007	genus Faecalibacterium	53567017	5.33261e-06	-0.048317	13	0.010797	14306	rs9536330	T	C	0.01277	20.3859
ebi-a-GCST90017007	genus Faecalibacterium	64044097	1.3017e-06	-0.0576251	14	0.0119649	14306	rs1271565	C	T	0.0120971	19.9842
ebi-a-GCST90017007	genus Faecalibacterium	83502773	7.56955e-09	0.094833	12	0.0163962	14306	rs12320842	C	G	0.00598389	20.5038
ebi-a-GCST90017007	genus Faecalibacterium	111036827	8.13561e-06	0.145631	1	0.0323019	14306	rs79656633	T	C	0.00578905	19.71
ebi-a-GCST90017007	genus Faecalibacterium	128614990	9.18015e-06	0.0817953	10	0.018369	14306	rs61875484	C	G	0.00670704	23.0119
ebi-a-GCST90017007	genus Faecalibacterium	131587157	1.37848e-06	-0.134864	6	0.0277032	14306	rs6910935	G	A	0.00542949	20.0186
ebi-a-GCST90017007	genus Faecalibacterium	245267339	7.01892e-06	-0.232262	1	0.0512364	14306	rs10927394	G	T	0.0066857	19.6335
ebi-a-GCST90017008	genus Family XIII AD3011 group	3556826	3.87543e-07	-0.0657834	3	0.0129056	14306	rs9852893	G	C	0.00617068	22.6939
ebi-a-GCST90017008	genus Family XIII AD3011 group	4618639	5.80216e-07	-0.0800851	20	0.0163834	14306	rs62200412	C	T	0.00587279	21.5918
ebi-a-GCST90017008	genus Family XIII AD3011 group	14159925	7.48187e-06	-0.0645635	5	0.0143225	14306	rs149302	T	C	0.00539478	19.8249
ebi-a-GCST90017008	genus Family XIII AD3011 group	16006242	3.89081e-06	0.128753	16	0.0276002	14306	rs62029761	A	G	0.00597535	21.9652
ebi-a-GCST90017008	genus Family XIII AD3011 group	18127597	2.55806e-06	-0.096065	12	0.020828	14306	rs12812672	T	C	0.00559038	20.5477
ebi-a-GCST90017008	genus Family XIII AD3011 group	28603985	4.1917e-06	-0.112891	7	0.0245292	14306	rs17156849	G	A	0.00553108	20.323
ebi-a-GCST90017008	genus Family XIII AD3011 group	29811865	8.70803e-06	0.10752	3	0.0240482	14306	rs9837139	A	G	0.00632555	23.2607
ebi-a-GCST90017008	genus Family XIII AD3011 group	32695336	8.92771e-06	-0.0811384	6	0.0185669	14306	rs9276029	A	G	0.00606853	22.322
ebi-a-GCST90017008	genus Family XIII AD3011 group	38917830	9.02049e-06	-0.0759493	4	0.0172101	14306	rs11736617	G	A	0.00664784	20.1774
ebi-a-GCST90017008	genus Family XIII AD3011 group	40047706	6.90828e-06	-0.0811976	15	0.0183335	14306	rs12911842	A	T	0.00836252	24.5992
ebi-a-GCST90017008	genus Family XIII AD3011 group	58683697	3.90841e-06	0.0732552	15	0.0159898	14306	rs16940167	C	T	0.0195729	57.2957
ebi-a-GCST90017008	genus Family XIII AD3011 group	74195551	5.91248e-06	-0.0904399	2	0.0196301	14306	rs11126423	T	C	0.00698451	20.489
ebi-a-GCST90017008	genus Family XIII AD3011 group	136678954	7.87807e-06	0.0649589	9	0.0147534	14306	rs739451	C	T	0.020872	77.9133
ebi-a-GCST90017008	genus Family XIII AD3011 group	192019835	6.88763e-07	-0.0899559	1	0.0177107	14306	rs72730932	C	A	0.00619899	22.4119
ebi-a-GCST90017008	genus Family XIII AD3011 group	240694163	6.75118e-07	0.0608052	1	0.0122149	14306	rs16840310	G	A	0.00569917	19.6315
ebi-a-GCST90017009	genus Family XIII UCG001	25151194	3.04635e-06	-0.121679	15	0.0260821	14306	rs116979587	T	A	0.00599997	22.0562
ebi-a-GCST90017009	genus Family XIII UCG001	33761027	7.87771e-06	-0.149047	17	0.0333271	14306	rs112362903	A	G	0.00597999	21.9883
ebi-a-GCST90017009	genus Family XIII UCG001	45153079	5.35673e-06	-0.0759406	21	0.0165099	14306	rs2276529	C	G	0.00687816	20.2026
ebi-a-GCST90017009	genus Family XIII UCG001	45479090	3.77477e-06	0.19313	3	0.0419866	14306	rs76463770	A	G	0.00753556	22.1481
ebi-a-GCST90017009	genus Family XIII UCG001	76598635	4.29181e-06	-0.0611904	6	0.013457	14306	rs62414802	C	T	0.00693124	23.7726
ebi-a-GCST90017009	genus Family XIII UCG001	78223817	8.01826e-06	-0.088655	17	0.0198094	14306	rs8076666	G	A	0.022477	78.317
ebi-a-GCST90017009	genus Family XIII UCG001	85228325	1.17379e-06	-0.0647298	1	0.0134065	14306	rs12049454	T	C	0.00699721	24.0004
ebi-a-GCST90017009	genus Family XIII UCG001	94681786	3.52493e-06	-0.0809085	11	0.0174782	14306	rs7119679	G	A	0.00700566	24.0085
ebi-a-GCST90017009	genus Family XIII UCG001	183503664	5.19709e-06	-0.112639	1	0.0242751	14306	rs3842897	G	A	0.00828231	26.0232
ebi-a-GCST90017009	genus Family XIII UCG001	188224096	1.24934e-06	0.0665521	3	0.0137151	14306	rs1426266	C	T	0.0057439	21.1095
ebi-a-GCST90017010	genus Flavonifractor	6696929	6.6489e-06	0.14686	16	0.0325191	14306	rs11642826	G	C	0.00547288	20.1189
ebi-a-GCST90017010	genus Flavonifractor	32381186	1.17972e-06	-0.0667272	10	0.0136557	14306	rs806808	C	T	0.00637984	23.4616
ebi-a-GCST90017010	genus Flavonifractor	44849689	1.52086e-06	0.0764294	11	0.0159789	14306	rs34066017	A	G	0.00830515	24.429
ebi-a-GCST90017010	genus Flavonifractor	50201547	8.10905e-06	0.0833919	2	0.0184596	14306	rs6761463	C	G	0.0075578	22.214
ebi-a-GCST90017010	genus Flavonifractor	77887835	5.60841e-07	0.0692276	1	0.0137467	14306	rs12030302	G	A	0.00686789	23.5538
ebi-a-GCST90017010	genus Flavonifractor	102287083	9.37195e-06	0.0942719	1	0.0211646	14306	rs12038887	C	G	0.00575699	21.1694
ebi-a-GCST90017010	genus Flavonifractor	168218403	7.12525e-06	-0.130067	5	0.0294087	14306	rs114873521	C	T	0.00682669	25.0612
ebi-a-GCST90017010	genus Flavonifractor	237351354	2.07348e-06	-0.116063	1	0.0241012	14306	rs11811696	T	C	0.00560084	20.5864
ebi-a-GCST90017011	genus Fusicatenibacter	5532793	8.49533e-06	0.0508345	2	0.0113843	14306	rs792108	C	T	0.00694995	25.5798
ebi-a-GCST90017011	genus Fusicatenibacter	10370596	8.95757e-06	-0.0568339	18	0.0127894	14306	rs206581	A	G	0.00743627	27.3757
ebi-a-GCST90017011	genus Fusicatenibacter	15360718	1.07686e-06	-0.0771914	8	0.0160344	14306	rs2132128	G	A	0.00603174	22.1737
ebi-a-GCST90017011	genus Fusicatenibacter	24927625	7.20444e-07	-0.0616691	1	0.0125259	14306	rs4378146	A	C	0.00534542	19.6371
ebi-a-GCST90017011	genus Fusicatenibacter	25257001	7.28652e-06	0.141575	20	0.0313559	14306	rs6515626	G	A	0.00551369	20.2587
ebi-a-GCST90017011	genus Fusicatenibacter	29595000	1.56769e-06	-0.0701397	5	0.0145589	14306	rs62353480	A	G	0.00798767	29.422
ebi-a-GCST90017011	genus Fusicatenibacter	42681392	7.68493e-06	-0.0572129	21	0.0130007	14306	rs10439674	A	G	0.00735669	21.6185
ebi-a-GCST90017011	genus Fusicatenibacter	55937366	5.86894e-06	0.0659543	20	0.0148763	14306	rs167879	T	C	0.00680822	19.886
ebi-a-GCST90017011	genus Fusicatenibacter	58658311	8.29564e-06	-0.0597324	12	0.0134458	14306	rs73103914	A	G	0.0155491	45.3309
ebi-a-GCST90017011	genus Fusicatenibacter	64252803	7.77428e-07	-0.0739124	3	0.0151073	14306	rs704418	C	T	0.0122864	20.3008
ebi-a-GCST90017011	genus Fusicatenibacter	70697344	7.30988e-06	-0.061617	17	0.0136576	14306	rs9905659	G	A	0.00702904	21.0169
ebi-a-GCST90017011	genus Fusicatenibacter	70721782	4.96158e-06	-0.0494799	17	0.0108105	14306	rs1864685	A	C	0.00720638	21.5511
ebi-a-GCST90017011	genus Fusicatenibacter	73821805	4.9289e-06	-0.104026	16	0.022217	14306	rs8063430	T	C	0.0144327	42.658
ebi-a-GCST90017011	genus Fusicatenibacter	88353215	8.06325e-06	0.0792146	15	0.0180505	14306	rs8028026	G	A	0.0113962	39.2627
ebi-a-GCST90017011	genus Fusicatenibacter	112177119	2.98834e-06	-0.0967298	10	0.0205426	14306	rs2025938	G	A	0.00560779	20.6121
ebi-a-GCST90017011	genus Fusicatenibacter	120447429	3.93895e-06	-0.0953657	10	0.020407	14306	rs3303	T	C	0.00657008	20.5747
ebi-a-GCST90017011	genus Fusicatenibacter	130371107	3.94176e-06	0.0497415	9	0.0107941	14306	rs2039204	A	T	0.0061567	22.4687
ebi-a-GCST90017011	genus Fusicatenibacter	148856720	5.46739e-06	0.0492427	7	0.0109365	14306	rs60254196	G	A	0.00914362	28.0531
ebi-a-GCST90017011	genus Fusicatenibacter	226649570	4.54527e-06	-0.0710571	2	0.015924	14306	rs62187631	T	C	0.0053979	19.8147
ebi-a-GCST90017012	genus Gordonibacter	8142607	8.10849e-06	-0.180293	4	0.0403296	14306	rs35042269	C	A	0.00552805	20.3174
ebi-a-GCST90017012	genus Gordonibacter	10148653	6.70641e-07	0.116884	17	0.0234834	14306	rs7220558	A	T	0.00575701	21.1579
ebi-a-GCST90017012	genus Gordonibacter	18970607	7.75586e-06	-0.149852	7	0.0333315	14306	rs768830	A	G	0.00543064	19.9683
ebi-a-GCST90017012	genus Gordonibacter	29024534	3.43764e-07	-0.12867	12	0.0249946	14306	rs7294633	T	C	0.00578031	21.2441
ebi-a-GCST90017012	genus Gordonibacter	30158494	8.61133e-06	0.107597	2	0.0239228	14306	rs13412653	A	C	0.00621925	22.8674
ebi-a-GCST90017012	genus Gordonibacter	47144505	7.03947e-06	-0.153972	7	0.0338918	14306	rs71545975	A	G	0.0069846	20.5174
ebi-a-GCST90017012	genus Gordonibacter	52957210	6.37016e-06	-0.196423	17	0.0433538	14306	rs16955299	G	A	0.0127391	20.3359
ebi-a-GCST90017012	genus Gordonibacter	83136096	7.98197e-06	-0.21399	1	0.0490592	14306	rs72939513	A	G	0.057356	207.241
ebi-a-GCST90017012	genus Gordonibacter	88787144	9.0567e-06	-0.102908	9	0.0231571	14306	rs4596722	G	A	0.00586393	20.0903
ebi-a-GCST90017012	genus Gordonibacter	129433205	9.16706e-06	-0.128261	7	0.0285123	14306	rs117347059	G	C	0.00675402	19.781
ebi-a-GCST90017012	genus Gordonibacter	131024079	8.36681e-06	-0.172495	12	0.0388567	14306	rs61934597	C	T	0.0054607	19.8543
ebi-a-GCST90017012	genus Gordonibacter	136768501	1.42889e-06	0.181405	4	0.0377102	14306	rs72714787	C	A	0.0070224	20.6363
ebi-a-GCST90017012	genus Gordonibacter	136937189	4.0242e-06	0.17869	7	0.037722	14306	rs322296	G	A	0.00681801	20.9926
ebi-a-GCST90017012	genus Gordonibacter	187450354	1.67487e-07	-0.242965	3	0.0466177	14306	rs76287110	A	T	0.00582233	21.3994
ebi-a-GCST90017012	genus Gordonibacter	210628449	7.16902e-06	-0.190729	1	0.0433608	14306	rs3765837	T	G	0.0108852	20.4252
ebi-a-GCST90017013	genus Haemophilus	8350917	1.42269e-06	0.0723095	6	0.0148799	14306	rs9328464	T	C	0.00587937	21.6103
ebi-a-GCST90017013	genus Haemophilus	9951672	7.36529e-06	-0.0677384	11	0.0151463	14306	rs10840326	C	G	0.00561491	20.6384
ebi-a-GCST90017013	genus Haemophilus	24360361	7.23236e-06	-0.108393	7	0.0247052	14306	rs56310940	G	C	0.00544938	20.0211
ebi-a-GCST90017013	genus Haemophilus	26891808	3.47848e-06	0.0705861	22	0.0151388	14306	rs4822728	T	C	0.00549682	20.1964
ebi-a-GCST90017013	genus Haemophilus	36104947	2.18022e-06	-0.0736375	13	0.0155227	14306	rs9574096	A	T	0.00682957	20.9115
ebi-a-GCST90017013	genus Haemophilus	48742489	1.27347e-06	-0.124265	16	0.026016	14306	rs111582866	G	A	0.0066946	19.653
ebi-a-GCST90017013	genus Haemophilus	55448491	7.12049e-08	-0.093521	6	0.0172649	14306	rs9382510	C	T	0.00736658	21.529
ebi-a-GCST90017013	genus Haemophilus	64535013	2.14062e-06	-0.192957	17	0.0416755	14306	rs9895850	T	C	0.0132473	21.9098
ebi-a-GCST90017013	genus Haemophilus	78752170	4.32265e-06	-0.0948915	9	0.0203221	14306	rs10781340	A	G	0.0159768	55.3007
ebi-a-GCST90017013	genus Haemophilus	85114550	9.62498e-06	0.0749201	13	0.016711	14306	rs12876183	T	A	0.0169065	58.5738
ebi-a-GCST90017013	genus Haemophilus	94306385	1.83033e-06	0.244638	10	0.0505504	14306	rs76022354	C	T	0.0139891	25.9917
ebi-a-GCST90017013	genus Haemophilus	105650242	1.66744e-06	-0.246256	9	0.0503924	14306	rs78909003	T	C	0.00723196	25.0228
ebi-a-GCST90017013	genus Haemophilus	115493337	2.00951e-06	0.128249	12	0.0268779	14306	rs35509	G	A	0.00701074	20.2558
ebi-a-GCST90017013	genus Haemophilus	129224488	1.46913e-07	0.106544	6	0.0200323	14306	rs12191680	C	G	0.0161507	30.4677
ebi-a-GCST90017014	genus Holdemanella	4148609	7.19449e-07	0.0854214	6	0.0172515	14306	rs607782	C	T	0.00551118	20.255
ebi-a-GCST90017014	genus Holdemanella	4494630	1.94272e-06	-0.283103	10	0.0598999	14306	rs75764681	T	C	0.00759509	27.9725
ebi-a-GCST90017014	genus Holdemanella	7668225	5.53886e-06	-0.105447	19	0.0232029	14306	rs62113381	T	C	0.0057846	21.2657
ebi-a-GCST90017014	genus Holdemanella	14728950	5.34724e-06	0.0954096	7	0.021093	14306	rs1830029	G	C	0.00843779	31.0941
ebi-a-GCST90017014	genus Holdemanella	15020095	1.36044e-06	-0.0961669	19	0.0199336	14306	rs73011279	T	C	0.00536151	19.7019
ebi-a-GCST90017014	genus Holdemanella	43851935	4.62392e-06	0.078999	19	0.01734	14306	rs8113760	G	A	0.00681969	20.0296
ebi-a-GCST90017014	genus Holdemanella	50932063	7.71951e-06	-0.227285	13	0.0510135	14306	rs17586763	T	C	0.0124885	19.6905
ebi-a-GCST90017014	genus Holdemanella	65153340	7.50136e-06	-0.107972	1	0.0231421	14306	rs1926302	G	A	0.0118804	19.634
ebi-a-GCST90017014	genus Holdemanella	71000791	4.65479e-06	0.0903906	4	0.0195276	14306	rs12513188	G	A	0.00707958	20.8055
ebi-a-GCST90017014	genus Holdemanella	85392882	7.29844e-06	0.0934832	3	0.0202886	14306	rs35228298	G	A	0.00595283	20.3968
ebi-a-GCST90017014	genus Holdemanella	105004835	2.10092e-06	-0.0927334	9	0.0194435	14306	rs4541991	T	C	0.00726881	21.2925
ebi-a-GCST90017014	genus Holdemanella	125021315	7.87989e-06	0.0839384	10	0.0190567	14306	rs12415649	G	C	0.00569416	20.9313
ebi-a-GCST90017014	genus Holdemanella	138623633	5.13499e-06	-0.104505	8	0.022601	14306	rs34187114	C	A	0.00614489	20.9785
ebi-a-GCST90017014	genus Holdemanella	163603171	1.37775e-07	-0.0959801	6	0.0179537	14306	rs761624	G	C	0.0128838	20.5699
ebi-a-GCST90017015	genus Holdemania	3839754	5.16928e-07	0.0910829	20	0.0178561	14306	rs6133067	T	C	0.00678813	24.9733
ebi-a-GCST90017015	genus Holdemania	18768068	2.7388e-07	0.0842919	11	0.0162192	14306	rs1867876	T	C	0.00633679	23.3214
ebi-a-GCST90017015	genus Holdemania	26789271	6.66884e-06	-0.0665238	17	0.0149837	14306	rs11080063	G	A	0.00633064	23.2795
ebi-a-GCST90017015	genus Holdemania	38292857	9.51853e-06	-0.0660617	7	0.0149427	14306	rs12701617	A	G	0.0112758	34.3843
ebi-a-GCST90017015	genus Holdemania	39589195	2.37766e-06	0.162139	12	0.0332089	14306	rs150096134	T	A	0.00672756	19.7572
ebi-a-GCST90017015	genus Holdemania	60615680	8.38147e-06	0.0788638	3	0.0176744	14306	rs967319	T	C	0.00818256	23.6694
ebi-a-GCST90017015	genus Holdemania	63323145	7.77177e-06	-0.148594	7	0.0327469	14306	rs73139538	G	A	0.012493	19.9381
ebi-a-GCST90017015	genus Holdemania	70856516	5.96664e-06	-0.074038	13	0.0160494	14306	rs9529719	C	T	0.00689737	20.6205
ebi-a-GCST90017015	genus Holdemania	76443497	5.89196e-06	0.128671	17	0.0282795	14306	rs55888180	C	G	0.00831957	28.5742
ebi-a-GCST90017015	genus Holdemania	77388406	1.77468e-06	0.164556	5	0.0341775	14306	rs77293403	A	G	0.0117983	40.6649
ebi-a-GCST90017015	genus Holdemania	81685543	2.34477e-06	-0.13755	13	0.0293386	14306	rs116500994	G	T	0.00707793	24.2793
ebi-a-GCST90017015	genus Holdemania	93110222	3.70775e-06	0.120677	15	0.0265781	14306	rs111745969	A	G	0.0349369	123.303
ebi-a-GCST90017015	genus Holdemania	102553414	2.44433e-06	-0.124871	14	0.0270129	14306	rs41438744	C	G	0.00777897	22.877
ebi-a-GCST90017015	genus Holdemania	105737322	4.08517e-07	0.0926764	6	0.0178886	14306	rs9500080	C	T	0.012371	19.7409
ebi-a-GCST90017015	genus Holdemania	106209093	7.2297e-06	0.079488	5	0.0177002	14306	rs4146507	C	T	0.00603935	20.8712
ebi-a-GCST90017015	genus Holdemania	115332413	8.59825e-06	-0.135137	10	0.0301894	14306	rs10885477	T	C	0.00661052	23.8032
ebi-a-GCST90017015	genus Holdemania	123973840	9.35729e-06	-0.128935	8	0.0282526	14306	rs113593397	A	G	0.00543723	20.0419
ebi-a-GCST90017015	genus Holdemania	129908282	6.04213e-06	-0.232987	10	0.0519183	14306	rs80149660	C	T	0.00540212	19.9118
ebi-a-GCST90017016	genus Howardella	17253288	3.80391e-06	-0.105833	17	0.0228941	14306	rs12452946	A	G	0.00626662	23.0426
ebi-a-GCST90017016	genus Howardella	43206985	2.55918e-06	0.227831	18	0.046335	14306	rs1484873	G	A	0.00820415	24.1295
ebi-a-GCST90017016	genus Howardella	60125134	3.52468e-06	0.164146	18	0.0349993	14306	rs672217	G	A	0.00796766	23.0428
ebi-a-GCST90017016	genus Howardella	72972799	4.02736e-06	-0.136779	1	0.0296811	14306	rs61771805	A	T	0.00739121	21.7282
ebi-a-GCST90017016	genus Howardella	77901287	6.5286e-07	-0.12718	11	0.0250924	14306	rs901099	T	G	0.00686128	23.531
ebi-a-GCST90017016	genus Howardella	93527414	4.70046e-06	-0.18123	7	0.0402987	14306	rs36081916	T	C	0.00889817	32.4018
ebi-a-GCST90017016	genus Howardella	95452797	9.97034e-06	0.192557	14	0.0420093	14306	rs2154047	A	C	0.00537961	19.7742
ebi-a-GCST90017016	genus Howardella	98476920	8.58875e-06	-0.147352	15	0.0336531	14306	rs10048062	C	T	0.0124424	20.5745
ebi-a-GCST90017016	genus Howardella	133154356	1.12323e-06	-0.169366	7	0.0352068	14306	rs17167098	G	A	0.0059697	21.7401
ebi-a-GCST90017016	genus Howardella	169178315	3.34488e-06	-0.112045	4	0.0239328	14306	rs609430	T	G	0.0177673	29.5389
ebi-a-GCST90017016	genus Howardella	218819396	9.49708e-06	0.147035	2	0.034023	14306	rs3791893	A	G	0.00606127	20.8743
ebi-a-GCST90017017	genus Hungatella	14853525	9.6917e-06	-0.100023	8	0.0225883	14306	rs13249325	T	G	0.00644717	23.7173
ebi-a-GCST90017017	genus Hungatella	58424440	8.06659e-06	-0.139547	5	0.0316748	14306	rs10044993	A	C	0.0755233	234.459
ebi-a-GCST90017017	genus Hungatella	89577376	3.86091e-06	-0.126025	15	0.0282242	14306	rs72759041	G	T	0.00843155	28.9621
ebi-a-GCST90017017	genus Hungatella	95973619	7.37683e-06	0.152235	14	0.0337867	14306	rs17092615	G	A	0.00584522	21.4899
ebi-a-GCST90017017	genus Hungatella	166058998	1.74997e-06	-0.149725	4	0.0312777	14306	rs13128780	T	C	0.00568507	19.657
ebi-a-GCST90017018	genus Intestinibacter	5993076	2.67436e-06	-0.151829	16	0.0324471	14306	rs118030283	G	A	0.00664825	24.4553
ebi-a-GCST90017018	genus Intestinibacter	10303945	6.25936e-06	0.099082	6	0.0221625	14306	rs9348442	C	T	0.00583665	21.4523
ebi-a-GCST90017018	genus Intestinibacter	14324623	3.54544e-08	-0.0775151	4	0.0139665	14306	rs10805326	A	G	0.00561334	20.6269
ebi-a-GCST90017018	genus Intestinibacter	20054971	7.85037e-06	0.0583322	2	0.0130729	14306	rs893394	G	A	0.00590774	21.7211
ebi-a-GCST90017018	genus Intestinibacter	21502923	1.80098e-06	-0.112189	9	0.0235439	14306	rs16938435	T	C	0.00553704	20.345
ebi-a-GCST90017018	genus Intestinibacter	61325223	6.6799e-06	0.0924508	20	0.0204658	14306	rs6062862	A	G	0.0123567	20.4184
ebi-a-GCST90017018	genus Intestinibacter	70657785	9.25763e-06	0.0662258	3	0.0149877	14306	rs68093214	C	T	0.00794875	23.7889
ebi-a-GCST90017018	genus Intestinibacter	92446683	1.64327e-07	-0.0810346	15	0.0154397	14306	rs4327025	G	A	0.00874804	30.0588
ebi-a-GCST90017018	genus Intestinibacter	97928437	5.4949e-06	-0.0624272	12	0.0138539	14306	rs11109097	T	C	0.00576785	21.0413
ebi-a-GCST90017018	genus Intestinibacter	125663184	1.81991e-06	0.142681	11	0.0297116	14306	rs478972	C	T	0.0074862	21.4815
ebi-a-GCST90017018	genus Intestinibacter	127703160	6.78875e-06	0.0575295	11	0.0128416	14306	rs2098844	T	C	0.00596773	20.4481
ebi-a-GCST90017018	genus Intestinibacter	148846426	5.6391e-06	0.0628342	5	0.0136652	14306	rs447950	A	G	0.00574593	20.9609
ebi-a-GCST90017018	genus Intestinibacter	159686256	3.05781e-06	0.0890455	5	0.0193905	14306	rs6875660	C	T	0.00704052	24.2847
ebi-a-GCST90017018	genus Intestinibacter	170918194	6.84227e-06	0.151096	6	0.0351476	14306	rs62430350	T	C	0.0063394	19.8477
ebi-a-GCST90017018	genus Intestinibacter	179361262	4.25991e-06	-0.0608559	4	0.0132145	14306	rs2702387	G	A	0.0064903	22.3745
ebi-a-GCST90017019	genus Intestinimonas	3763540	6.37926e-06	0.107194	8	0.0250013	14306	rs17067892	C	T	0.00539593	19.8237
ebi-a-GCST90017019	genus Intestinimonas	6218922	7.41635e-06	-0.218507	20	0.0490152	14306	rs4113676	A	C	0.00713037	26.2559
ebi-a-GCST90017019	genus Intestinimonas	6514088	8.56624e-07	0.0818068	2	0.0165992	14306	rs716604	A	G	0.0055683	20.4717
ebi-a-GCST90017019	genus Intestinimonas	10611142	2.20308e-06	0.130074	3	0.0267179	14306	rs62240188	G	A	0.00546581	20.0818
ebi-a-GCST90017019	genus Intestinimonas	13124513	6.982e-07	0.0660742	10	0.0134139	14306	rs11258178	A	G	0.00538775	19.7989
ebi-a-GCST90017019	genus Intestinimonas	17187502	9.85871e-06	0.0581947	3	0.0131455	14306	rs9823439	C	T	0.00534323	19.629
ebi-a-GCST90017019	genus Intestinimonas	17209391	1.91743e-06	0.120632	5	0.0257529	14306	rs2731794	C	T	0.00607744	22.3428
ebi-a-GCST90017019	genus Intestinimonas	22007303	4.1223e-06	0.060368	7	0.0131793	14306	rs1859797	G	A	0.00555611	20.4154
ebi-a-GCST90017019	genus Intestinimonas	23343542	9.71292e-06	-0.0585038	13	0.013219	14306	rs1000888	C	G	0.0056131	20.6261
ebi-a-GCST90017019	genus Intestinimonas	43767569	2.19053e-06	0.0637084	1	0.0135355	14306	rs12566247	T	A	0.00801489	23.5683
ebi-a-GCST90017019	genus Intestinimonas	58818770	8.71806e-07	-0.175324	16	0.038599	14306	rs4784055	T	C	0.00707467	20.449
ebi-a-GCST90017019	genus Intestinimonas	66890843	2.06072e-06	0.0918017	7	0.0194885	14306	rs10262702	T	C	0.00710992	21.8978
ebi-a-GCST90017019	genus Intestinimonas	67200802	8.56959e-06	0.0692373	6	0.0151154	14306	rs6934519	C	T	0.00811456	25.0173
ebi-a-GCST90017019	genus Intestinimonas	85327902	1.34623e-06	-0.0729524	16	0.0152948	14306	rs2930225	T	G	0.00714846	24.523
ebi-a-GCST90017019	genus Intestinimonas	93819735	2.98353e-06	-0.0658116	15	0.0140767	14306	rs7170984	T	C	0.0145016	27.2964
ebi-a-GCST90017019	genus Intestinimonas	94364293	5.12165e-07	-0.151142	11	0.0306922	14306	rs12226153	A	G	0.0146463	24.2729
ebi-a-GCST90017019	genus Intestinimonas	114608814	7.305e-06	-0.141905	4	0.0315074	14306	rs994794	G	C	0.00843584	24.4168
ebi-a-GCST90017019	genus Intestinimonas	140898088	4.91157e-06	0.183158	2	0.0402743	14306	rs72982915	C	T	0.0164391	20.8087
ebi-a-GCST90017019	genus Intestinimonas	150620956	7.84061e-06	-0.0685233	3	0.0152546	14306	rs2276760	A	G	0.00726421	20.9935
ebi-a-GCST90017019	genus Intestinimonas	155737906	9.40503e-06	0.162658	6	0.0367647	14306	rs62427239	C	A	0.00644818	23.6951
ebi-a-GCST90017020	genus Lachnoclostridium	1053252	3.75327e-06	-0.0641288	18	0.0137974	14306	rs789029	C	T	0.00707726	26.0446
ebi-a-GCST90017020	genus Lachnoclostridium	13816159	3.66522e-06	0.0886199	17	0.0194248	14306	rs78068103	A	G	0.00661052	24.3156
ebi-a-GCST90017020	genus Lachnoclostridium	19300846	2.43215e-07	-0.0561715	20	0.0108174	14306	rs6112314	A	C	0.00578835	21.2854
ebi-a-GCST90017020	genus Lachnoclostridium	19743455	7.13724e-06	0.0746186	18	0.0180734	14306	rs2385421	A	G	0.00570681	20.9781
ebi-a-GCST90017020	genus Lachnoclostridium	23037786	2.0268e-06	0.0511752	3	0.0106491	14306	rs615997	T	C	0.00542298	19.9291
ebi-a-GCST90017020	genus Lachnoclostridium	27217620	9.17044e-06	0.0469989	16	0.0105971	14306	rs62028349	G	C	0.00757932	27.9063
ebi-a-GCST90017020	genus Lachnoclostridium	38694566	6.72048e-06	-0.0864066	4	0.0192519	14306	rs3821998	C	A	0.00902832	27.4684
ebi-a-GCST90017020	genus Lachnoclostridium	46694541	5.57763e-06	0.117472	17	0.0268103	14306	rs72829893	G	T	0.00720853	21.18
ebi-a-GCST90017020	genus Lachnoclostridium	59370320	4.41754e-06	0.0520267	8	0.011404	14306	rs4738679	A	G	0.20588	744.062
ebi-a-GCST90017020	genus Lachnoclostridium	66725825	6.31379e-06	0.078627	3	0.0175644	14306	rs1031599	T	G	0.00655441	20.1756
ebi-a-GCST90017020	genus Lachnoclostridium	102046595	5.97077e-06	0.108075	12	0.0242022	14306	rs1997204	C	T	0.00623845	22.9635
ebi-a-GCST90017020	genus Lachnoclostridium	167244051	9.63984e-06	0.0497799	2	0.0111919	14306	rs1528479	A	G	0.00681845	23.5135
ebi-a-GCST90017020	genus Lachnoclostridium	177470032	1.58332e-06	0.0864203	3	0.0181565	14306	rs62285313	A	G	0.00677961	19.8429
ebi-a-GCST90017020	genus Lachnoclostridium	185091351	9.57194e-06	-0.0468097	1	0.0105787	14306	rs12566975	T	C	0.00608951	20.9844
ebi-a-GCST90017021	genus Lachnospiraceae FCS020 group	2571232	3.721e-07	0.0679483	19	0.0133496	14306	rs7249113	G	A	0.00538797	19.7997
ebi-a-GCST90017021	genus Lachnospiraceae FCS020 group	3248876	2.62029e-06	-0.190615	11	0.0414403	14306	rs35035870	T	C	0.00586298	21.5556
ebi-a-GCST90017021	genus Lachnospiraceae FCS020 group	17865305	1.58161e-06	0.200628	19	0.0449372	14306	rs1363769	C	T	0.00782478	28.8251
ebi-a-GCST90017021	genus Lachnospiraceae FCS020 group	23631307	3.14826e-06	0.125481	16	0.0259008	14306	rs369444	C	G	0.00540508	19.8575
ebi-a-GCST90017021	genus Lachnospiraceae FCS020 group	35328576	2.15432e-06	0.106101	1	0.0222904	14306	rs12078956	C	G	0.00650939	19.7741
ebi-a-GCST90017021	genus Lachnospiraceae FCS020 group	40419314	1.38618e-06	-0.062804	13	0.0130744	14306	rs9788306	C	T	0.00756693	20.1824
ebi-a-GCST90017021	genus Lachnospiraceae FCS020 group	44346094	5.59667e-06	-0.105963	10	0.0232501	14306	rs1254846	A	G	0.00674314	19.8033
ebi-a-GCST90017021	genus Lachnospiraceae FCS020 group	53946431	1.63422e-06	-0.116881	2	0.0246589	14306	rs72793667	A	G	0.0115482	33.9746
ebi-a-GCST90017021	genus Lachnospiraceae FCS020 group	65563647	6.55043e-06	-0.0550587	10	0.0121847	14306	rs3999074	G	T	0.0144943	24.0173
ebi-a-GCST90017021	genus Lachnospiraceae FCS020 group	71966268	8.98194e-06	0.0604208	6	0.0135965	14306	rs4452603	T	G	0.00667934	19.6214
ebi-a-GCST90017021	genus Lachnospiraceae FCS020 group	109403564	2.55452e-06	-0.108906	5	0.0242055	14306	rs113859143	G	C	0.00754047	22.9073
ebi-a-GCST90017021	genus Lachnospiraceae FCS020 group	118425334	4.90671e-06	-0.0553339	1	0.0120621	14306	rs9919338	G	C	0.0075847	22.6911
ebi-a-GCST90017021	genus Lachnospiraceae FCS020 group	121244406	3.05626e-06	-0.0568869	8	0.0121152	14306	rs10093861	G	A	0.00541647	19.8778
ebi-a-GCST90017021	genus Lachnospiraceae FCS020 group	165786478	7.47291e-06	-0.055381	4	0.0123659	14306	rs9308097	G	A	0.0065227	23.5965
ebi-a-GCST90017021	genus Lachnospiraceae FCS020 group	165996415	3.91913e-06	-0.0564927	3	0.0121736	14306	rs2862811	C	T	0.00724891	21.2995
ebi-a-GCST90017021	genus Lachnospiraceae FCS020 group	166588085	5.20811e-06	-0.0666305	4	0.0141577	14306	rs2322265	C	T	0.00540617	19.7147
ebi-a-GCST90017022	genus Lachnospiraceae NC2004 group	5330700	2.92247e-06	0.0994748	20	0.0209139	14306	rs6116753	G	A	0.0317907	119.977
ebi-a-GCST90017022	genus Lachnospiraceae NC2004 group	21157406	9.13314e-06	-0.169687	17	0.0383169	14306	rs117467633	T	C	0.00663743	24.4152
ebi-a-GCST90017022	genus Lachnospiraceae NC2004 group	22725908	9.74833e-06	-0.154739	6	0.0340372	14306	rs12208226	C	A	0.00598267	21.9983
ebi-a-GCST90017022	genus Lachnospiraceae NC2004 group	29334137	6.17234e-06	0.102522	9	0.0226445	14306	rs1928659	T	C	0.00536601	19.7132
ebi-a-GCST90017022	genus Lachnospiraceae NC2004 group	47512191	6.03976e-06	-0.156365	13	0.0345372	14306	rs12863463	G	A	0.00980529	28.8853
ebi-a-GCST90017022	genus Lachnospiraceae NC2004 group	58229086	5.61203e-06	-0.154631	18	0.0352194	14306	rs17067076	G	A	0.00830881	22.1861
ebi-a-GCST90017022	genus Lachnospiraceae NC2004 group	76829562	9.05503e-06	0.0837206	13	0.0190318	14306	rs1929743	T	C	0.00712448	24.4401
ebi-a-GCST90017022	genus Lachnospiraceae NC2004 group	122239986	5.34355e-06	-0.0948806	9	0.0208369	14306	rs1331592	G	C	0.0054847	19.8207
ebi-a-GCST90017022	genus Lachnospiraceae NC2004 group	149544722	3.32583e-06	-0.0883469	5	0.0188397	14306	rs3756315	A	G	0.00978358	28.1389
ebi-a-GCST90017022	genus Lachnospiraceae NC2004 group	234157721	3.10592e-06	0.115182	1	0.0246006	14306	rs12127733	G	A	0.00641622	21.7752
ebi-a-GCST90017023	genus Lachnospiraceae ND3007 group	1100633	1.24882e-06	-0.0561864	16	0.0115984	14306	rs9932954	A	G	0.00558961	20.5448
ebi-a-GCST90017023	genus Lachnospiraceae ND3007 group	7678735	4.47806e-06	-0.0636978	4	0.0142041	14306	rs13110238	C	G	0.00556473	20.4529
ebi-a-GCST90017023	genus Lachnospiraceae ND3007 group	14137663	8.71686e-06	-0.0647067	10	0.014797	14306	rs72776675	T	C	0.00552047	20.2893
ebi-a-GCST90017023	genus Lachnospiraceae ND3007 group	172950553	7.36936e-06	0.0572304	3	0.0127279	14306	rs2861203	G	A	0.00574243	20.9481
ebi-a-GCST90017024	genus Lachnospiraceae NK4A136 group	3922055	8.0423e-07	0.0573168	11	0.0115466	14306	rs12362320	G	C	0.00553532	20.3386
ebi-a-GCST90017024	genus Lachnospiraceae NK4A136 group	4842929	3.57084e-06	-0.0714756	8	0.0151703	14306	rs7832116	A	G	0.00557547	20.487
ebi-a-GCST90017024	genus Lachnospiraceae NK4A136 group	6116659	2.12197e-06	-0.0513831	5	0.0108094	14306	rs160061	G	A	0.00549106	20.1751
ebi-a-GCST90017024	genus Lachnospiraceae NK4A136 group	8497922	9.08113e-06	0.0487709	7	0.0109614	14306	rs10952110	G	T	0.00538063	19.7672
ebi-a-GCST90017024	genus Lachnospiraceae NK4A136 group	21806125	5.83042e-06	0.0902532	19	0.0199652	14306	rs12611395	G	A	0.00717751	26.4162
ebi-a-GCST90017024	genus Lachnospiraceae NK4A136 group	30016653	5.61423e-06	0.0599578	17	0.0134693	14306	rs2880566	T	C	0.00590365	21.7001
ebi-a-GCST90017024	genus Lachnospiraceae NK4A136 group	35240097	5.06512e-06	-0.0524615	17	0.0116758	14306	rs11263806	A	G	0.00746778	22.7073
ebi-a-GCST90017024	genus Lachnospiraceae NK4A136 group	51256120	3.57256e-06	-0.10758	19	0.0229884	14306	rs73044693	A	G	0.0174692	27.6832
ebi-a-GCST90017024	genus Lachnospiraceae NK4A136 group	54578401	1.78201e-06	-0.0520656	1	0.0109082	14306	rs954878	A	G	0.00695044	20.3533
ebi-a-GCST90017024	genus Lachnospiraceae NK4A136 group	55181375	7.05424e-06	-0.0492283	3	0.0109388	14306	rs4955932	T	C	0.00774919	22.656
ebi-a-GCST90017024	genus Lachnospiraceae NK4A136 group	62175024	5.26914e-06	0.0499621	10	0.0109693	14306	rs7073658	G	T	0.0127227	20.3093
ebi-a-GCST90017024	genus Lachnospiraceae NK4A136 group	84735080	9.34329e-06	0.0508285	8	0.0110591	14306	rs28540839	A	C	0.0454867	162.311
ebi-a-GCST90017024	genus Lachnospiraceae NK4A136 group	90289997	9.45388e-06	0.0936162	5	0.0207982	14306	rs59805249	T	C	0.0071511	24.5321
ebi-a-GCST90017024	genus Lachnospiraceae NK4A136 group	100177681	2.36777e-06	-0.0549104	14	0.0115385	14306	rs68104925	T	C	0.00591967	21.5985
ebi-a-GCST90017024	genus Lachnospiraceae NK4A136 group	161749981	2.93089e-06	-0.22973	3	0.0499776	14306	rs76193507	A	G	0.00545899	19.9084
ebi-a-GCST90017024	genus Lachnospiraceae NK4A136 group	190415145	2.77389e-06	-0.230542	3	0.0483465	14306	rs7616165	G	T	0.00722197	20.8705
ebi-a-GCST90017025	genus Lachnospiraceae UCG001	7273249	1.71502e-06	-0.0683706	9	0.0143691	14306	rs10815577	C	G	0.00636715	23.4211
ebi-a-GCST90017025	genus Lachnospiraceae UCG001	13962924	8.04211e-06	0.0892098	19	0.0197665	14306	rs8104225	A	G	0.00582006	21.3968
ebi-a-GCST90017025	genus Lachnospiraceae UCG001	14477851	3.10506e-06	-0.107898	9	0.0232346	14306	rs573933	T	C	0.00540048	19.8405
ebi-a-GCST90017025	genus Lachnospiraceae UCG001	21455973	6.08597e-06	-0.0681973	14	0.0149831	14306	rs4981345	T	C	0.00770661	28.3786
ebi-a-GCST90017025	genus Lachnospiraceae UCG001	36155074	9.01675e-06	-0.0816269	17	0.01838	14306	rs7213933	T	A	0.00692471	21.2049
ebi-a-GCST90017025	genus Lachnospiraceae UCG001	42568440	7.16556e-08	0.0784637	3	0.0144768	14306	rs437876	T	C	0.00699878	20.5593
ebi-a-GCST90017025	genus Lachnospiraceae UCG001	53773248	3.38174e-06	-0.118868	1	0.0259753	14306	rs78848836	A	G	0.0123819	19.7585
ebi-a-GCST90017025	genus Lachnospiraceae UCG001	56256262	7.55962e-06	0.0761893	12	0.0170127	14306	rs2371284	C	T	0.00831835	24.3927
ebi-a-GCST90017025	genus Lachnospiraceae UCG001	56839500	9.48135e-06	-0.0784757	8	0.0177648	14306	rs7341608	T	C	0.00725937	21.2719
ebi-a-GCST90017025	genus Lachnospiraceae UCG001	79092359	3.3335e-06	0.168045	16	0.0382637	14306	rs74034332	G	A	0.0183281	63.591
ebi-a-GCST90017025	genus Lachnospiraceae UCG001	82384407	1.10647e-06	0.0751466	1	0.0153934	14306	rs2050911	G	A	0.0177515	61.5543
ebi-a-GCST90017025	genus Lachnospiraceae UCG001	96965504	5.87503e-06	-0.0748504	7	0.0165681	14306	rs62496417	T	G	0.017063	53.9871
ebi-a-GCST90017025	genus Lachnospiraceae UCG001	108102470	8.27428e-06	-0.087088	1	0.0197008	14306	rs79476906	T	A	0.00682618	21.3822
ebi-a-GCST90017025	genus Lachnospiraceae UCG001	145006780	3.46785e-06	0.107801	6	0.0229777	14306	rs9403580	C	T	0.00610588	22.2821
ebi-a-GCST90017025	genus Lachnospiraceae UCG001	148269083	1.45589e-07	-0.0970258	3	0.0181807	14306	rs985416	T	C	0.00698031	21.4958
ebi-a-GCST90017025	genus Lachnospiraceae UCG001	166199362	7.39861e-06	0.117095	1	0.02591	14306	rs12131224	C	T	0.006535	20.4575
ebi-a-GCST90017026	genus Lachnospiraceae UCG004	14817584	6.28463e-06	0.0799088	6	0.017766	14306	rs233486	G	A	0.00547207	20.1105
ebi-a-GCST90017026	genus Lachnospiraceae UCG004	24572337	4.86508e-06	-0.109724	12	0.024221	14306	rs35182105	A	G	0.00633768	23.3056
ebi-a-GCST90017026	genus Lachnospiraceae UCG004	40536481	4.3395e-06	-0.0579792	14	0.0125229	14306	rs12894272	G	A	0.00820784	21.906
ebi-a-GCST90017026	genus Lachnospiraceae UCG004	49904589	1.20812e-06	-0.0577091	2	0.0118338	14306	rs2882478	G	A	0.008015	23.5687
ebi-a-GCST90017026	genus Lachnospiraceae UCG004	51292902	9.83853e-06	-0.0901399	13	0.0199712	14306	rs2706242	G	C	0.0141556	22.3568
ebi-a-GCST90017026	genus Lachnospiraceae UCG004	65990422	5.56775e-06	0.05436	1	0.011947	14306	rs6656451	T	C	0.0125612	20.7734
ebi-a-GCST90017026	genus Lachnospiraceae UCG004	70592215	4.51742e-06	0.0648288	3	0.0140126	14306	rs11128180	A	G	0.00663379	19.8272
ebi-a-GCST90017026	genus Lachnospiraceae UCG004	71303007	2.98078e-06	0.0554351	7	0.0118375	14306	rs12673420	G	A	0.0072989	21.4548
ebi-a-GCST90017026	genus Lachnospiraceae UCG004	81318836	4.77079e-06	0.0542433	6	0.0118188	14306	rs2444793	T	C	0.00738321	25.3342
ebi-a-GCST90017026	genus Lachnospiraceae UCG004	105287469	7.07375e-06	0.133104	1	0.0303566	14306	rs12072562	T	C	0.00575724	21.1588
ebi-a-GCST90017026	genus Lachnospiraceae UCG004	154242406	5.77218e-06	0.108441	3	0.023825	14306	rs7629954	A	G	0.0078081	26.8194
ebi-a-GCST90017026	genus Lachnospiraceae UCG004	183247601	6.30406e-06	0.0548397	4	0.0120844	14306	rs2726805	A	G	0.00535288	19.6485
ebi-a-GCST90017026	genus Lachnospiraceae UCG004	240359089	8.64868e-07	0.062197	1	0.0125685	14306	rs12747809	A	G	0.00545248	20.0326
ebi-a-GCST90017027	genus Lachnospiraceae UCG008	19572557	7.68652e-07	-0.0973842	11	0.0194791	14306	rs10741777	T	C	0.00666122	24.5167
ebi-a-GCST90017027	genus Lachnospiraceae UCG008	23071054	6.92054e-06	0.0886512	8	0.0199045	14306	rs57254474	G	A	0.00578892	21.2817
ebi-a-GCST90017027	genus Lachnospiraceae UCG008	31697284	9.83196e-06	0.136523	15	0.0303128	14306	rs75356640	G	A	0.00550943	20.243
ebi-a-GCST90017027	genus Lachnospiraceae UCG008	74391775	9.34932e-08	-0.0974344	11	0.0181279	14306	rs10793103	T	C	0.0067251	23.1759
ebi-a-GCST90017027	genus Lachnospiraceae UCG008	81214803	2.85825e-06	-0.110443	6	0.0235801	14306	rs57091572	A	G	0.00847009	29.0956
ebi-a-GCST90017027	genus Lachnospiraceae UCG008	84992314	1.80992e-06	0.112064	16	0.0228369	14306	rs955844	A	C	0.00883153	30.3482
ebi-a-GCST90017027	genus Lachnospiraceae UCG008	90818872	1.4003e-06	-0.117029	1	0.0243085	14306	rs10801803	G	A	0.00894805	30.7522
ebi-a-GCST90017027	genus Lachnospiraceae UCG008	100496680	2.4134e-07	-0.121162	3	0.0233467	14306	rs9873555	G	C	0.00849185	24.9829
ebi-a-GCST90017027	genus Lachnospiraceae UCG008	114220647	7.68192e-07	-0.0845848	4	0.0170693	14306	rs67078837	T	C	0.0107156	19.8653
ebi-a-GCST90017027	genus Lachnospiraceae UCG008	129539818	6.34118e-06	0.179838	12	0.0393797	14306	rs61944774	A	G	0.00588052	20.1475
ebi-a-GCST90017027	genus Lachnospiraceae UCG008	168628871	2.29166e-06	-0.0798769	2	0.0168846	14306	rs13024781	T	C	0.00538327	19.6308
ebi-a-GCST90017027	genus Lachnospiraceae UCG008	228100140	1.58891e-06	0.102292	2	0.0212319	14306	rs62277846	C	T	0.00588394	21.6094
ebi-a-GCST90017028	genus Lachnospiraceae UCG010	8146371	7.48411e-06	0.0779543	5	0.0171865	14306	rs336138	G	T	0.00584522	21.4899
ebi-a-GCST90017028	genus Lachnospiraceae UCG010	29872341	3.19007e-06	0.0867262	14	0.0183477	14306	rs74315802	G	T	0.00560168	20.5839
ebi-a-GCST90017028	genus Lachnospiraceae UCG010	33193567	9.91996e-06	0.0562148	21	0.0127763	14306	rs2833528	T	C	0.00553049	20.3319
ebi-a-GCST90017028	genus Lachnospiraceae UCG010	42586245	4.23975e-06	-0.10453	19	0.0230253	14306	rs10414815	C	T	0.00668237	19.6236
ebi-a-GCST90017028	genus Lachnospiraceae UCG010	44079875	9.96369e-07	0.0655062	21	0.0131994	14306	rs9981767	A	C	0.0182498	54.2242
ebi-a-GCST90017028	genus Lachnospiraceae UCG010	81410263	7.63062e-06	0.0572001	7	0.0127043	14306	rs4576377	C	A	0.00853847	29.3325
ebi-a-GCST90017028	genus Lachnospiraceae UCG010	83848397	4.68954e-07	0.126592	10	0.024345	14306	rs11192447	A	G	0.0491594	176.093
ebi-a-GCST90017028	genus Lachnospiraceae UCG010	84772845	7.84603e-06	-0.0702357	6	0.015706	14306	rs17730011	G	A	0.0104374	35.9248
ebi-a-GCST90017028	genus Lachnospiraceae UCG010	85576178	9.17318e-06	-0.0684038	9	0.0156562	14306	rs2153460	A	T	0.0140952	48.6946
ebi-a-GCST90017028	genus Lachnospiraceae UCG010	92267239	2.70321e-06	0.0657686	9	0.0139569	14306	rs12346653	C	T	0.00801859	27.5321
ebi-a-GCST90017028	genus Lachnospiraceae UCG010	185862591	5.68434e-06	0.222263	2	0.0486425	14306	rs72894957	G	A	0.0065948	20.3008
ebi-a-GCST90017028	genus Lachnospiraceae UCG010	224897491	2.5765e-06	0.111884	1	0.0238893	14306	rs72761829	A	T	0.00574486	20.8935
ebi-a-GCST90017029	genus Lachnospira	57701660	2.9282e-06	-0.051823	2	0.0110697	14306	rs56791201	C	T	0.00697449	20.4875
ebi-a-GCST90017030	genus Lactobacillus	6928017	9.71673e-07	0.0985077	19	0.0203229	14306	rs921925	A	C	0.00586439	21.5608
ebi-a-GCST90017030	genus Lactobacillus	18501459	1.27809e-06	-0.183147	1	0.038148	14306	rs16861661	G	A	0.00558612	20.5432
ebi-a-GCST90017030	genus Lactobacillus	23834968	3.12097e-06	-0.107134	13	0.0221883	14306	rs7399658	G	A	0.00561517	20.6337
ebi-a-GCST90017030	genus Lactobacillus	28903275	1.59199e-06	-0.0852686	2	0.0176504	14306	rs11674854	C	T	0.00684228	25.1739
ebi-a-GCST90017030	genus Lactobacillus	54192992	3.29041e-06	-0.0801344	20	0.017149	14306	rs6092149	A	T	0.00697084	20.4135
ebi-a-GCST90017030	genus Lactobacillus	69010103	4.24766e-06	-0.079195	8	0.0171791	14306	rs768253	T	G	0.00638541	19.6521
ebi-a-GCST90017030	genus Lactobacillus	73890910	1.40618e-06	0.0815092	16	0.0169441	14306	rs328312	T	A	0.00679518	19.9298
ebi-a-GCST90017030	genus Lactobacillus	109896462	2.24383e-06	0.187692	4	0.0394585	14306	rs62314653	C	A	0.00597918	21.9794
ebi-a-GCST90017030	genus Lactobacillus	135755629	4.93106e-06	0.0804001	2	0.0178207	14306	rs1530559	G	A	0.00747756	25.9015
ebi-a-GCST90017030	genus Lactobacillus	151027636	6.83439e-06	0.139784	6	0.0310414	14306	rs75127669	C	A	0.00553324	20.331
ebi-a-GCST90017030	genus Lactobacillus	173151665	7.32706e-06	-0.219886	3	0.0475759	14306	rs77478751	A	G	0.00560835	20.6085
ebi-a-GCST90017030	genus Lactobacillus	199312684	8.96314e-06	-0.0805447	2	0.0177429	14306	rs12693845	C	T	0.0061607	22.6259
ebi-a-GCST90017031	genus Lactococcus	2699935	1.26561e-06	0.13671	17	0.0274694	14306	rs123059	C	T	0.0059537	21.8851
ebi-a-GCST90017031	genus Lactococcus	14650221	6.28608e-06	0.191857	7	0.0424761	14306	rs17168302	G	A	0.00561185	20.6214
ebi-a-GCST90017031	genus Lactococcus	28767353	1.28677e-06	-0.118306	19	0.024522	14306	rs10417872	G	T	0.00566025	20.8003
ebi-a-GCST90017031	genus Lactococcus	31266049	6.6083e-06	0.108423	2	0.0239978	14306	rs12621813	G	A	0.00550523	20.2275
ebi-a-GCST90017031	genus Lactococcus	31532568	4.36878e-07	-0.140799	22	0.027582	14306	rs757872	C	G	0.00580785	21.3459
ebi-a-GCST90017031	genus Lactococcus	54114864	1.39592e-06	-0.199221	2	0.0430969	14306	rs2293361	C	T	0.0289027	86.5506
ebi-a-GCST90017031	genus Lactococcus	64699550	8.95035e-08	0.122294	18	0.0228976	14306	rs34757988	G	C	0.0155403	25.7779
ebi-a-GCST90017031	genus Lactococcus	71518643	2.36211e-06	0.146426	10	0.0307367	14306	rs55910161	C	T	0.0948746	305.863
ebi-a-GCST90017031	genus Lactococcus	113161438	2.06144e-06	0.114599	12	0.023839	14306	rs4766997	C	T	0.00540261	19.919
ebi-a-GCST90017031	genus Lactococcus	113472525	4.44723e-06	-0.104232	13	0.0230786	14306	rs7992246	C	T	0.0134007	21.2841
ebi-a-GCST90017031	genus Lactococcus	116887742	6.1776e-06	0.200758	1	0.0442121	14306	rs6674304	C	T	0.00647559	22.1996
ebi-a-GCST90017032	genus Marvinbryantia	4542097	6.86294e-06	0.118845	19	0.0268423	14306	rs146541147	G	A	0.00600466	22.0796
ebi-a-GCST90017032	genus Marvinbryantia	5938448	4.14753e-06	-0.060618	16	0.0131551	14306	rs11645029	G	C	0.00538949	19.7999
ebi-a-GCST90017032	genus Marvinbryantia	12516924	6.28449e-07	0.0840769	10	0.0167551	14306	rs2724813	G	A	0.00560865	20.6096
ebi-a-GCST90017032	genus Marvinbryantia	21577837	6.58082e-06	-0.0952415	14	0.0216699	14306	rs8006832	G	T	0.00560097	20.5812
ebi-a-GCST90017032	genus Marvinbryantia	45826561	1.01163e-06	0.124426	11	0.0248431	14306	rs61884471	G	A	0.00680141	19.9687
ebi-a-GCST90017032	genus Marvinbryantia	46255637	6.60374e-06	0.059681	18	0.0132289	14306	rs12963345	C	G	0.00813137	23.9055
ebi-a-GCST90017032	genus Marvinbryantia	58441860	2.02428e-06	-0.0935456	1	0.0193174	14306	rs1187983	C	T	0.00679234	19.6273
ebi-a-GCST90017032	genus Marvinbryantia	79518683	3.25912e-06	-0.126354	11	0.0272212	14306	rs72948274	A	C	0.0106752	36.7522
ebi-a-GCST90017032	genus Marvinbryantia	86079090	7.80171e-06	0.119479	13	0.0271688	14306	rs11620597	T	C	0.0060671	20.7907
ebi-a-GCST90017032	genus Marvinbryantia	132881664	7.25371e-07	-0.0649396	6	0.0131146	14306	rs2842896	C	T	0.014812	42.8188
ebi-a-GCST90017032	genus Marvinbryantia	166039765	3.11279e-06	-0.0634861	3	0.0136323	14306	rs2863363	G	A	0.0125032	19.9545
ebi-a-GCST90017032	genus Marvinbryantia	211400180	5.02736e-06	0.0679323	1	0.015012	14306	rs3125832	A	C	0.00571221	20.9981
ebi-a-GCST90017033	genus Methanobrevibacter	15053083	8.04896e-06	-0.188956	3	0.0419905	14306	rs6776814	T	C	0.00546276	20.0761
ebi-a-GCST90017033	genus Methanobrevibacter	31516919	9.28282e-06	-0.109639	15	0.0247979	14306	rs4779844	C	G	0.0061018	22.4329
ebi-a-GCST90017033	genus Methanobrevibacter	41963791	1.07552e-06	0.222849	13	0.0454319	14306	rs76029318	T	C	0.00703746	20.6738
ebi-a-GCST90017033	genus Methanobrevibacter	52925820	9.73823e-06	0.135628	19	0.0308139	14306	rs4802933	G	A	0.0131466	20.9951
ebi-a-GCST90017033	genus Methanobrevibacter	89349287	7.03105e-06	0.113013	11	0.0254343	14306	rs11018665	A	T	0.0098808	33.9899
ebi-a-GCST90017033	genus Methanobrevibacter	104418307	3.81566e-06	0.214213	4	0.0456045	14306	rs894996	C	A	0.00576529	21.0378
ebi-a-GCST90017033	genus Methanobrevibacter	112266046	7.61377e-06	0.115197	10	0.0255492	14306	rs1334944	T	C	0.00555803	20.4169
ebi-a-GCST90017033	genus Methanobrevibacter	125440268	3.08546e-06	0.112811	2	0.0239106	14306	rs10202904	G	T	0.00595138	20.5474
ebi-a-GCST90017034	genus Odoribacter	1266824	3.67443e-06	-0.0577795	8	0.0125389	14306	rs10093869	A	G	0.00536919	19.7303
ebi-a-GCST90017034	genus Odoribacter	6848360	8.85054e-06	0.0999781	11	0.0223785	14306	rs16918425	A	T	0.00550827	20.2442
ebi-a-GCST90017034	genus Odoribacter	11907559	6.05954e-06	-0.0881922	4	0.0194146	14306	rs6856150	A	G	0.00554318	20.3732
ebi-a-GCST90017034	genus Odoribacter	46763962	6.02698e-06	-0.0576329	17	0.0129154	14306	rs4793970	A	G	0.00763061	22.4297
ebi-a-GCST90017034	genus Odoribacter	49523088	6.5793e-06	-0.0550695	19	0.0121164	14306	rs10423795	T	C	0.00820353	24.1276
ebi-a-GCST90017034	genus Odoribacter	58063881	2.07625e-07	0.0618294	15	0.0118887	14306	rs503751	C	G	0.00736444	19.6457
ebi-a-GCST90017034	genus Odoribacter	67655943	6.56251e-07	-0.133489	12	0.0268526	14306	rs77779484	G	A	0.006685	20.5803
ebi-a-GCST90017034	genus Odoribacter	69677480	9.48681e-06	0.121449	8	0.0264106	14306	rs74553962	T	G	0.00724594	22.3198
ebi-a-GCST90017034	genus Odoribacter	70944224	3.68036e-06	-0.0726896	14	0.0161372	14306	rs28417404	A	G	0.0463344	141.773
ebi-a-GCST90017035	genus Olsenella	4925018	1.1882e-06	-0.19943	19	0.0407033	14306	rs62112538	C	T	0.00736069	27.0954
ebi-a-GCST90017035	genus Olsenella	10422207	7.2835e-06	0.119966	6	0.0268645	14306	rs9460691	C	A	0.00581369	21.3674
ebi-a-GCST90017035	genus Olsenella	10777085	2.19842e-06	0.140434	10	0.0295602	14306	rs17148768	G	A	0.00587951	21.6167
ebi-a-GCST90017035	genus Olsenella	19969568	4.48456e-06	0.122938	20	0.0269928	14306	rs6046522	C	T	0.00552076	20.2904
ebi-a-GCST90017035	genus Olsenella	21884425	2.95291e-06	-0.249079	9	0.0520814	14306	rs72691585	C	A	0.00619702	22.7851
ebi-a-GCST90017035	genus Olsenella	59632873	9.70085e-06	0.106529	17	0.0240379	14306	rs8066522	A	G	0.0150707	43.9148
ebi-a-GCST90017035	genus Olsenella	150077190	4.85501e-06	-0.108148	2	0.0236848	14306	rs1035588	A	G	0.00574461	19.8467
ebi-a-GCST90017035	genus Olsenella	174810498	6.43724e-06	-0.104783	4	0.0231343	14306	rs61090148	A	G	0.00683654	25.1183
ebi-a-GCST90017035	genus Olsenella	179629191	5.32023e-06	0.108044	1	0.023638	14306	rs7540303	C	T	0.00592328	20.4856
ebi-a-GCST90017035	genus Olsenella	231960352	3.43202e-06	0.111131	1	0.0237218	14306	rs2759329	A	G	0.00648146	19.9496
ebi-a-GCST90017035	genus Olsenella	247642270	3.87044e-06	-0.223604	1	0.0482391	14306	rs35225860	A	G	0.00669634	20.6155
ebi-a-GCST90017036	genus Oscillibacter	1798324	4.38036e-06	-0.129568	9	0.028157	14306	rs16934185	A	G	0.0060714	22.3204
ebi-a-GCST90017036	genus Oscillibacter	3656291	4.09383e-06	0.121589	4	0.0259612	14306	rs12649930	T	G	0.00533913	19.6193
ebi-a-GCST90017036	genus Oscillibacter	11116314	4.94299e-06	-0.0824934	8	0.0180457	14306	rs11990279	T	C	0.0070543	25.9666
ebi-a-GCST90017036	genus Oscillibacter	18003390	6.59888e-06	0.0681423	20	0.0151349	14306	rs62206502	A	C	0.00590967	21.7283
ebi-a-GCST90017036	genus Oscillibacter	21479605	1.00921e-06	0.143961	14	0.0290223	14306	rs11627628	T	C	0.00737994	27.1668
ebi-a-GCST90017036	genus Oscillibacter	21598077	3.20826e-06	0.0711323	8	0.0152261	14306	rs4506202	G	A	0.0074087	27.2735
ebi-a-GCST90017036	genus Oscillibacter	25973451	6.02629e-06	0.0785431	11	0.0174075	14306	rs12417956	C	G	0.00585013	21.5022
ebi-a-GCST90017036	genus Oscillibacter	28580593	9.92247e-07	0.0744662	6	0.0151081	14306	rs9393920	G	A	0.00632548	23.2668
ebi-a-GCST90017036	genus Oscillibacter	32270129	1.39627e-06	-0.0752368	14	0.0156861	14306	rs36095275	C	T	0.00549262	20.1809
ebi-a-GCST90017036	genus Oscillibacter	36931994	6.20955e-06	0.0855032	6	0.018693	14306	rs6901560	C	G	0.00692912	21.051
ebi-a-GCST90017036	genus Oscillibacter	44834707	1.1472e-06	-0.0795527	22	0.0162411	14306	rs133832	A	C	0.00874555	25.7359
ebi-a-GCST90017036	genus Oscillibacter	49507892	2.0384e-06	0.17664	20	0.0388812	14306	rs761240	G	T	0.00783431	23.0331
ebi-a-GCST90017036	genus Oscillibacter	79013843	3.38712e-06	-0.101351	11	0.0221016	14306	rs61883564	A	G	0.00591344	20.261
ebi-a-GCST90017036	genus Oscillibacter	82366390	4.61987e-06	-0.174992	12	0.0388394	14306	rs137917150	T	A	0.00639446	21.9197
ebi-a-GCST90017036	genus Oscillibacter	116469806	5.34737e-06	0.12212	10	0.0268629	14306	rs75453768	G	T	0.00634301	21.9273
ebi-a-GCST90017036	genus Oscillibacter	179457147	3.07822e-06	0.0988765	2	0.0208795	14306	rs16866406	A	G	0.0137412	25.5385
ebi-a-GCST90017036	genus Oscillibacter	184942671	9.16326e-07	0.0749553	1	0.0152632	14306	rs234108	A	G	0.00694305	21.7439
ebi-a-GCST90017037	genus Oscillospira	14881860	5.61319e-06	0.0715392	17	0.0156539	14306	rs8076323	A	G	0.0055287	20.3197
ebi-a-GCST90017037	genus Oscillospira	18093691	1.04222e-06	-0.133016	6	0.0269733	14306	rs12206468	G	A	0.005869	21.5778
ebi-a-GCST90017037	genus Oscillospira	28151415	2.26772e-06	0.0826246	14	0.0175252	14306	rs1954532	C	T	0.00778658	28.6833
ebi-a-GCST90017037	genus Oscillospira	56160483	5.62704e-06	-0.130569	6	0.0281674	14306	rs72866977	A	C	0.00719554	21.0763
ebi-a-GCST90017037	genus Oscillospira	76803093	6.85125e-06	0.0774322	1	0.0172216	14306	rs751183	C	T	0.0268901	94.1184
ebi-a-GCST90017037	genus Oscillospira	89483300	3.36589e-06	0.114051	4	0.0252838	14306	rs28889936	A	C	0.00716361	24.5753
ebi-a-GCST90017037	genus Oscillospira	89792856	9.31022e-06	0.13559	16	0.030678	14306	rs12925026	T	C	0.0107091	36.8699
ebi-a-GCST90017037	genus Oscillospira	170474630	6.46755e-06	0.0898456	6	0.0198088	14306	rs62422654	C	T	0.00623791	21.5806
ebi-a-GCST90017037	genus Oscillospira	172373615	1.09428e-06	-0.08321	3	0.0168666	14306	rs73038677	T	A	0.00534767	19.6454
ebi-a-GCST90017038	genus Oxalobacter	19682558	1.41504e-06	0.217122	9	0.0466317	14306	rs12002250	A	C	0.00590444	21.7089
ebi-a-GCST90017038	genus Oxalobacter	20902693	3.29754e-06	0.137691	8	0.0294804	14306	rs10464997	G	A	0.0055013	20.2129
ebi-a-GCST90017038	genus Oxalobacter	37421469	2.06054e-07	-0.130992	22	0.0253804	14306	rs6000536	C	T	0.00846071	25.7438
ebi-a-GCST90017038	genus Oxalobacter	38550301	3.64502e-06	-0.138078	6	0.0296981	14306	rs1569853	T	C	0.00657701	19.961
ebi-a-GCST90017038	genus Oxalobacter	59502888	1.07431e-06	-0.105512	20	0.021489	14306	rs6071435	T	A	0.0190358	55.6929
ebi-a-GCST90017038	genus Oxalobacter	87514407	2.57472e-08	-0.117882	9	0.0211262	14306	rs736744	T	C	0.0402322	142.775
ebi-a-GCST90017038	genus Oxalobacter	93941937	7.29861e-06	0.213114	15	0.047162	14306	rs111966731	T	C	0.00551333	20.3239
ebi-a-GCST90017038	genus Oxalobacter	96819204	3.74283e-06	-0.199099	12	0.0427327	14306	rs11108500	A	G	0.0206141	26.2047
ebi-a-GCST90017038	genus Oxalobacter	115560689	7.12771e-06	0.127217	8	0.0278855	14306	rs6993398	G	A	0.0081489	28.1393
ebi-a-GCST90017038	genus Oxalobacter	126582578	9.18692e-06	-0.172142	11	0.0394026	14306	rs3862635	C	T	0.00814217	27.9763
ebi-a-GCST90017038	genus Oxalobacter	171947435	7.51069e-08	0.130293	3	0.0242237	14306	rs4428215	G	A	0.00537777	19.762
ebi-a-GCST90017038	genus Oxalobacter	189935314	8.79812e-07	0.207847	4	0.0421439	14306	rs36057338	G	T	0.00689683	20.2647
ebi-a-GCST90017039	genus Parabacteroides	2217340	5.7069e-07	-0.0702667	9	0.0142249	14306	rs60884758	C	T	0.00545416	20.0443
ebi-a-GCST90017039	genus Parabacteroides	7045276	7.27411e-06	-0.0500303	16	0.0111459	14306	rs17141986	C	G	0.00540081	19.8472
ebi-a-GCST90017039	genus Parabacteroides	38037203	8.83385e-06	-0.0715594	2	0.0156668	14306	rs72893646	A	T	0.00803238	24.6162
ebi-a-GCST90017039	genus Parabacteroides	47368687	1.93143e-06	-0.0761961	6	0.0157042	14306	rs4236095	A	G	0.00984923	29.016
ebi-a-GCST90017039	genus Parabacteroides	52354847	5.65484e-06	0.186478	3	0.0405199	14306	rs114567323	T	C	0.0127224	20.0254
ebi-a-GCST90017039	genus Parabacteroides	56396953	8.53631e-06	0.0888832	12	0.0200902	14306	rs7298818	C	T	0.00783691	22.9697
ebi-a-GCST90017039	genus Parabacteroides	85585609	9.75708e-06	-0.10452	1	0.0225521	14306	rs6657302	T	C	0.00908709	31.2345
ebi-a-GCST90017039	genus Parabacteroides	165969505	8.86584e-06	0.162824	6	0.0381863	14306	rs11965579	G	C	0.00732456	21.457
ebi-a-GCST90017039	genus Parabacteroides	169360155	1.71325e-06	0.0558784	5	0.0116625	14306	rs3860755	G	C	0.00572802	21.0565
ebi-a-GCST90017039	genus Parabacteroides	191572365	1.93059e-06	0.10308	3	0.0222736	14306	rs115602804	G	A	0.0067273	19.709
ebi-a-GCST90017040	genus Paraprevotella	25249743	6.59721e-06	0.0758215	12	0.0172568	14306	rs10842464	C	T	0.00589113	21.6538
ebi-a-GCST90017040	genus Paraprevotella	41079703	3.81751e-06	-0.138905	11	0.0289897	14306	rs4756632	G	T	0.00666728	19.579
ebi-a-GCST90017040	genus Paraprevotella	69135631	1.14067e-06	-0.0852967	17	0.0175212	14306	rs9900242	A	G	0.00770444	23.7431
ebi-a-GCST90017040	genus Paraprevotella	69623804	5.95895e-06	-0.10229	18	0.0226948	14306	rs7240324	T	G	0.00642219	19.766
ebi-a-GCST90017040	genus Paraprevotella	71978728	6.75274e-06	-0.0988335	12	0.0216172	14306	rs17109926	A	G	0.01248	36.8768
ebi-a-GCST90017040	genus Paraprevotella	81759508	5.20176e-06	0.0779721	7	0.0171691	14306	rs3801748	G	A	0.00960933	33.0469
ebi-a-GCST90017040	genus Paraprevotella	83459314	1.92659e-06	0.248065	6	0.0524304	14306	rs17785622	A	G	0.0124697	43.008
ebi-a-GCST90017040	genus Paraprevotella	86162420	6.9274e-07	-0.106692	13	0.0220264	14306	rs9602779	A	C	0.0105067	36.1656
ebi-a-GCST90017040	genus Paraprevotella	114131978	2.14358e-06	0.0882466	12	0.018382	14306	rs4767113	C	T	0.00587416	21.6028
ebi-a-GCST90017040	genus Paraprevotella	114526679	4.03005e-06	-0.12465	11	0.0262323	14306	rs145020347	A	G	0.00540111	19.8646
ebi-a-GCST90017040	genus Paraprevotella	149298792	2.1112e-06	-0.162376	3	0.0354178	14306	rs140997932	T	C	0.00687537	19.7166
ebi-a-GCST90017040	genus Paraprevotella	174606261	2.63797e-07	-0.122561	5	0.0236507	14306	rs2081023	A	G	0.00704426	20.5804
ebi-a-GCST90017040	genus Paraprevotella	195971173	4.35993e-06	0.10572	1	0.0227246	14306	rs3008582	T	C	0.00558156	20.5151
ebi-a-GCST90017041	genus Parasutterella	5275540	1.32776e-06	0.0646859	12	0.0134256	14306	rs7303158	C	T	0.00565333	20.7747
ebi-a-GCST90017041	genus Parasutterella	14692867	2.87071e-06	-0.104458	17	0.0228089	14306	rs55877868	A	C	0.00549628	20.1944
ebi-a-GCST90017041	genus Parasutterella	15565736	1.51206e-06	-0.0684946	4	0.0142143	14306	rs35414597	T	A	0.00647625	23.8185
ebi-a-GCST90017041	genus Parasutterella	16674526	4.95291e-06	-0.0713448	8	0.0156958	14306	rs823424	G	A	0.005596	20.5741
ebi-a-GCST90017041	genus Parasutterella	25599776	5.38481e-07	-0.0681778	20	0.0134756	14306	rs2387977	T	C	0.00616671	22.673
ebi-a-GCST90017041	genus Parasutterella	30163689	6.22917e-06	-0.0662952	3	0.0146114	14306	rs11715853	G	A	0.00585023	21.5025
ebi-a-GCST90017041	genus Parasutterella	44293839	1.15271e-06	-0.0717102	10	0.0148151	14306	rs10899911	A	G	0.00749793	22.0367
ebi-a-GCST90017041	genus Parasutterella	53260710	5.92052e-06	0.0617522	12	0.0136438	14306	rs7311004	C	T	0.0136474	21.8059
ebi-a-GCST90017041	genus Parasutterella	65556925	1.78328e-06	0.0636852	4	0.0132645	14306	rs6828768	C	T	0.0141588	23.4534
ebi-a-GCST90017041	genus Parasutterella	67316307	3.62093e-06	-0.0618345	15	0.0133	14306	rs8039785	G	T	0.00639405	19.6788
ebi-a-GCST90017041	genus Parasutterella	72235444	6.31699e-07	-0.066273	2	0.0132736	14306	rs7572229	A	G	0.00717393	21.0848
ebi-a-GCST90017041	genus Parasutterella	114804024	3.3485e-06	0.109554	8	0.0235433	14306	rs35055552	T	C	0.0119336	22.4162
ebi-a-GCST90017041	genus Parasutterella	126498824	2.75518e-06	-0.0756729	12	0.0159035	14306	rs1403396	A	T	0.0118611	22.2785
ebi-a-GCST90017041	genus Parasutterella	137615592	2.89714e-06	-0.0840967	6	0.0177315	14306	rs2090816	C	A	0.00573541	19.7456
ebi-a-GCST90017041	genus Parasutterella	156550415	5.88383e-06	0.229468	3	0.0502262	14306	rs62273907	A	G	0.0131851	21.0707
ebi-a-GCST90017041	genus Parasutterella	178954708	1.57438e-06	-0.146315	2	0.0297119	14306	rs78383039	T	C	0.00582676	21.3982
ebi-a-GCST90017041	genus Parasutterella	193896709	8.13355e-06	-0.0684957	3	0.0150892	14306	rs6809952	G	A	0.00747206	23.4206
ebi-a-GCST90017042	genus Peptococcus	968356	5.74156e-06	-0.134304	11	0.0300423	14306	rs72850165	T	C	0.00735617	27.0786
ebi-a-GCST90017042	genus Peptococcus	4019788	3.1299e-06	-0.17402	11	0.0374133	14306	rs11030569	A	T	0.00547668	20.122
ebi-a-GCST90017042	genus Peptococcus	17793504	1.09883e-08	0.181434	3	0.0319429	14306	rs75754569	C	G	0.00590636	21.716
ebi-a-GCST90017042	genus Peptococcus	33691809	2.14166e-06	-0.0895433	2	0.0188332	14306	rs2054133	A	G	0.00591924	21.7696
ebi-a-GCST90017042	genus Peptococcus	35358594	1.23637e-07	0.121167	4	0.0225844	14306	rs10031059	C	T	0.00646598	19.6413
ebi-a-GCST90017042	genus Peptococcus	43118017	6.98715e-06	-0.14067	20	0.030628	14306	rs36121075	A	G	0.00916874	26.9927
ebi-a-GCST90017042	genus Peptococcus	50973113	3.21959e-06	0.162018	22	0.0356813	14306	rs5770862	T	C	0.0125185	19.7384
ebi-a-GCST90017042	genus Peptococcus	57985112	3.30088e-06	0.110229	14	0.0237523	14306	rs413827	G	A	0.00706855	20.7657
ebi-a-GCST90017042	genus Peptococcus	75073172	1.83535e-06	0.191797	15	0.0399832	14306	rs34282744	G	C	0.00646116	22.2604
ebi-a-GCST90017042	genus Peptococcus	75971700	8.55342e-06	0.137957	1	0.0302965	14306	rs74592222	G	A	0.00708535	24.3049
ebi-a-GCST90017042	genus Peptococcus	78716030	1.32859e-06	-0.195611	10	0.0392217	14306	rs11001941	G	A	0.00884153	30.3829
ebi-a-GCST90017042	genus Peptococcus	91182556	2.68838e-07	0.200307	13	0.0387328	14306	rs77681628	C	T	0.00912692	31.3726
ebi-a-GCST90017042	genus Peptococcus	99020289	1.14731e-06	-0.135311	6	0.0289742	14306	rs6918730	A	G	0.0077974	22.9316
ebi-a-GCST90017042	genus Peptococcus	104595848	2.21958e-06	-0.090152	9	0.018995	14306	rs7033353	G	T	0.00594444	20.2423
ebi-a-GCST90017042	genus Peptococcus	162239191	3.50768e-06	0.0976832	6	0.0214155	14306	rs7766680	G	C	0.00701681	20.2735
ebi-a-GCST90017042	genus Peptococcus	216223782	9.28346e-06	0.16763	1	0.0379501	14306	rs12069354	C	T	0.0070068	20.583
ebi-a-GCST90017043	genus Phascolarctobacterium	17051156	8.88423e-06	-0.0697199	4	0.0157969	14306	rs11929846	T	C	0.00561248	20.6351
ebi-a-GCST90017043	genus Phascolarctobacterium	47841258	5.73099e-06	-0.104889	22	0.0230998	14306	rs74847270	A	G	0.00677406	19.8947
ebi-a-GCST90017043	genus Phascolarctobacterium	53098742	3.18985e-07	0.0968661	12	0.0190575	14306	rs75882962	T	C	0.0150877	24.1425
ebi-a-GCST90017043	genus Phascolarctobacterium	71376322	9.72165e-06	0.0726921	13	0.0163201	14306	rs7982713	G	A	0.00708054	20.8084
ebi-a-GCST90017043	genus Phascolarctobacterium	73584441	2.66968e-06	-0.159361	17	0.0344532	14306	rs76124218	C	G	0.00940388	27.6536
ebi-a-GCST90017043	genus Phascolarctobacterium	102434276	4.29566e-06	-0.0767335	8	0.0166041	14306	rs1264476	G	T	0.00623107	22.9236
ebi-a-GCST90017043	genus Phascolarctobacterium	168339417	1.87176e-06	-0.111306	3	0.0230694	14306	rs56069061	G	A	0.00667815	19.6111
ebi-a-GCST90017043	genus Phascolarctobacterium	174436533	3.37699e-06	0.0641657	2	0.0138202	14306	rs12618201	A	G	0.0055104	20.2521
ebi-a-GCST90017043	genus Phascolarctobacterium	183252836	1.08505e-06	0.0954864	4	0.0193976	14306	rs56157888	A	C	0.00550541	20.3001
ebi-a-GCST90017043	genus Phascolarctobacterium	186553389	3.60272e-06	-0.121014	3	0.0258621	14306	rs74540770	G	A	0.0070299	20.6018
ebi-a-GCST90017043	genus Phascolarctobacterium	203102563	2.08612e-06	0.0652458	1	0.0137508	14306	rs6427992	C	G	0.00574174	21.1015
ebi-a-GCST90017044	genus Prevotella7	3343802	9.48986e-06	-0.121281	1	0.0275017	14306	rs12124567	A	G	0.00601915	22.1332
ebi-a-GCST90017044	genus Prevotella7	12101762	6.2157e-07	0.155486	2	0.0316057	14306	rs57404562	C	A	0.00544735	20.0136
ebi-a-GCST90017044	genus Prevotella7	19943115	9.63696e-06	0.146098	11	0.0351529	14306	rs16937247	G	C	0.00593126	21.8081
ebi-a-GCST90017044	genus Prevotella7	24613952	2.06685e-06	-0.158213	22	0.0336317	14306	rs9608249	A	G	0.00700728	25.7853
ebi-a-GCST90017044	genus Prevotella7	29736216	9.71717e-06	-0.123657	1	0.0278514	14306	rs9426434	T	C	0.00575136	21.137
ebi-a-GCST90017044	genus Prevotella7	39821773	7.51052e-06	-0.143982	11	0.031501	14306	rs79263163	A	C	0.00861391	25.3451
ebi-a-GCST90017044	genus Prevotella7	47237609	7.85416e-06	0.205676	16	0.0468917	14306	rs118038478	A	G	0.00685297	20.128
ebi-a-GCST90017044	genus Prevotella7	60474379	2.86847e-06	0.139155	3	0.0297055	14306	rs430270	A	C	0.0213706	62.651
ebi-a-GCST90017044	genus Prevotella7	71442664	1.9006e-06	0.133012	18	0.0275361	14306	rs9959718	G	A	0.00685221	20.1327
ebi-a-GCST90017044	genus Prevotella7	91019654	8.72811e-06	0.196528	6	0.0442322	14306	rs12195431	T	C	0.00797191	27.3705
ebi-a-GCST90017044	genus Prevotella7	133000320	6.42407e-06	0.114648	10	0.0254916	14306	rs2918132	T	C	0.00748347	25.6583
ebi-a-GCST90017044	genus Prevotella7	242066314	4.8415e-06	0.12085	2	0.0261776	14306	rs2240542	C	T	0.00553843	20.2889
ebi-a-GCST90017045	genus Prevotella9	639161	1.24388e-06	0.171131	19	0.0347624	14306	rs111509883	T	C	0.00639902	23.5326
ebi-a-GCST90017045	genus Prevotella9	1794470	7.2835e-06	-0.0870786	12	0.0197951	14306	rs7976209	T	C	0.00679468	24.9976
ebi-a-GCST90017045	genus Prevotella9	11232685	2.02554e-06	-0.141357	2	0.0295665	14306	rs11685699	C	T	0.00675514	24.858
ebi-a-GCST90017045	genus Prevotella9	12497581	8.1298e-06	-0.105558	10	0.023773	14306	rs2104588	C	T	0.0071157	26.1871
ebi-a-GCST90017045	genus Prevotella9	14161251	8.9714e-06	0.0838978	1	0.0188523	14306	rs2495052	A	G	0.00595425	21.8931
ebi-a-GCST90017045	genus Prevotella9	19115604	1.68896e-06	0.0724576	8	0.0151603	14306	rs2683313	G	A	0.00563948	20.7349
ebi-a-GCST90017045	genus Prevotella9	19993452	3.76011e-06	0.0671292	18	0.014423	14306	rs7232121	G	C	0.00613547	22.5636
ebi-a-GCST90017045	genus Prevotella9	21470713	2.04e-06	-0.0915771	20	0.0193245	14306	rs746764	T	C	0.00572666	21.0457
ebi-a-GCST90017045	genus Prevotella9	26152738	6.10408e-06	0.0917591	22	0.0202697	14306	rs9613013	G	A	0.00669167	24.6161
ebi-a-GCST90017045	genus Prevotella9	38513730	9.33211e-06	0.0743348	15	0.0165291	14306	rs16966465	G	C	0.00721711	21.9178
ebi-a-GCST90017045	genus Prevotella9	44236460	2.81722e-06	0.208089	22	0.0440393	14306	rs117271932	A	G	0.0128333	37.9215
ebi-a-GCST90017045	genus Prevotella9	59421778	8.5844e-06	0.0640113	17	0.0144162	14306	rs4968431	G	T	0.00682985	19.7365
ebi-a-GCST90017045	genus Prevotella9	63736025	5.29078e-06	0.0761593	5	0.0165885	14306	rs1304512	G	A	0.013399	22.1642
ebi-a-GCST90017045	genus Prevotella9	71992502	8.93305e-06	-0.0823764	18	0.0182126	14306	rs7237249	C	T	0.0185221	55.0674
ebi-a-GCST90017045	genus Prevotella9	91954502	8.78294e-06	-0.176186	2	0.0393068	14306	rs72815774	T	C	0.0115096	39.6582
ebi-a-GCST90017045	genus Prevotella9	109009495	3.19323e-06	0.247373	9	0.0544087	14306	rs10512344	C	G	0.00613184	22.5502
ebi-a-GCST90017045	genus Prevotella9	118852817	4.61732e-06	-0.0778845	1	0.0176068	14306	rs9428102	A	G	0.00694447	20.4057
ebi-a-GCST90017045	genus Prevotella9	122819400	7.00293e-06	0.0770209	10	0.0169462	14306	rs11199734	A	T	0.00660185	22.8148
ebi-a-GCST90017045	genus Prevotella9	161115744	7.39078e-06	0.0785902	4	0.0177676	14306	rs12648235	T	C	0.00581387	20.0874
ebi-a-GCST90017046	genus Rikenellaceae RC9 gut group	1970021	9.44778e-06	-0.142236	19	0.032391	14306	rs2074881	T	C	0.00734282	27.0291
ebi-a-GCST90017046	genus Rikenellaceae RC9 gut group	31406285	7.9704e-06	0.156284	5	0.0350462	14306	rs7712231	A	G	0.00550698	20.2339
ebi-a-GCST90017046	genus Rikenellaceae RC9 gut group	73334987	4.71726e-06	-0.119376	7	0.0260548	14306	rs4717843	G	T	0.00673268	19.7452
ebi-a-GCST90017046	genus Rikenellaceae RC9 gut group	76605358	6.18771e-06	-0.124153	16	0.027741	14306	rs7193937	C	G	0.0332161	117.021
ebi-a-GCST90017046	genus Rikenellaceae RC9 gut group	84698188	5.45645e-06	0.118021	4	0.0271041	14306	rs4270579	A	G	0.00744808	25.5585
ebi-a-GCST90017046	genus Rikenellaceae RC9 gut group	102429543	5.26478e-06	-0.114423	11	0.0247798	14306	rs7113155	C	G	0.00677139	20.5754
ebi-a-GCST90017046	genus Rikenellaceae RC9 gut group	112657543	1.55282e-07	0.172329	9	0.0326671	14306	rs2900503	T	G	0.0106515	19.9712
ebi-a-GCST90017046	genus Rikenellaceae RC9 gut group	135010198	4.42374e-06	0.136346	10	0.0293073	14306	rs2998141	C	T	0.00555682	20.4237
ebi-a-GCST90017046	genus Rikenellaceae RC9 gut group	149562638	3.55378e-06	-0.157739	4	0.0339924	14306	rs17582787	A	G	0.0125773	20.8004
ebi-a-GCST90017046	genus Rikenellaceae RC9 gut group	155865671	6.60998e-06	-0.169579	4	0.0368251	14306	rs17032291	T	C	0.00790932	24.9376
ebi-a-GCST90017046	genus Rikenellaceae RC9 gut group	163830516	6.28985e-06	0.116395	4	0.0262253	14306	rs12501673	A	G	0.00564532	20.7394
ebi-a-GCST90017046	genus Rikenellaceae RC9 gut group	164800873	4.80806e-06	-0.114849	1	0.0249013	14306	rs9887954	G	A	0.00672323	21.0575
ebi-a-GCST90017046	genus Rikenellaceae RC9 gut group	165668732	4.55638e-06	0.17405	6	0.0383423	14306	rs80309088	G	A	0.00541809	19.911
ebi-a-GCST90017047	genus Romboutsia	5088054	5.06559e-06	-0.190644	8	0.0421065	14306	rs75200530	T	G	0.00833891	30.7266
ebi-a-GCST90017047	genus Romboutsia	5319387	1.17009e-06	-0.0622202	7	0.0127675	14306	rs10279978	A	G	0.00617403	22.7001
ebi-a-GCST90017047	genus Romboutsia	16066705	6.70795e-06	-0.129578	2	0.0280454	14306	rs75987356	G	A	0.00563213	20.6964
ebi-a-GCST90017047	genus Romboutsia	17019559	3.99595e-08	0.092888	10	0.0171454	14306	rs61841503	G	A	0.00549776	20.2109
ebi-a-GCST90017047	genus Romboutsia	32720756	5.75692e-06	0.0580018	13	0.0127495	14306	rs9567264	C	T	0.00558531	20.5346
ebi-a-GCST90017047	genus Romboutsia	57229635	7.95848e-06	-0.131039	5	0.0293815	14306	rs114398731	G	C	0.00810825	23.8451
ebi-a-GCST90017047	genus Romboutsia	78136725	5.87665e-06	-0.0550261	7	0.0120835	14306	rs34302036	G	A	0.00857299	29.4521
ebi-a-GCST90017047	genus Romboutsia	88725540	7.3697e-06	-0.094406	13	0.0208544	14306	rs77702691	A	G	0.0168827	58.4899
ebi-a-GCST90017047	genus Romboutsia	99665050	6.48649e-06	-0.0726779	11	0.0158263	14306	rs11221428	T	C	0.00689175	19.9166
ebi-a-GCST90017047	genus Romboutsia	106406824	8.52236e-06	-0.214911	7	0.0474739	14306	rs28603357	T	C	0.00680648	19.9357
ebi-a-GCST90017047	genus Romboutsia	133834657	6.98361e-06	0.0919112	11	0.0205738	14306	rs7109293	A	G	0.00735663	25.4573
ebi-a-GCST90017047	genus Romboutsia	135411737	9.38469e-06	0.0722815	6	0.0162353	14306	rs9389266	T	G	0.00645271	22.3285
ebi-a-GCST90017047	genus Romboutsia	145760298	4.65833e-06	-0.0710048	7	0.0156654	14306	rs62504452	A	G	0.0057506	21.0532
ebi-a-GCST90017047	genus Romboutsia	171903885	5.08124e-06	-0.0875276	1	0.0196779	14306	rs16843578	C	T	0.00679053	19.9503
ebi-a-GCST90017048	genus Roseburia	119349	1.19525e-06	-0.153844	4	0.0329324	14306	rs116270582	T	A	0.00544378	20.0114
ebi-a-GCST90017048	genus Roseburia	8307948	5.01164e-07	0.0629765	16	0.0123489	14306	rs2034589	G	C	0.00599578	22.0468
ebi-a-GCST90017048	genus Roseburia	12009569	2.91112e-06	-0.0980434	11	0.020957	14306	rs16910295	T	C	0.00593942	21.8323
ebi-a-GCST90017048	genus Roseburia	12774611	2.47942e-06	-0.0961587	6	0.0204975	14306	rs6930661	C	T	0.00565937	20.8027
ebi-a-GCST90017048	genus Roseburia	16051097	4.67218e-06	0.0488326	10	0.0106404	14306	rs4748237	G	C	0.0109902	40.6046
ebi-a-GCST90017048	genus Roseburia	37859065	8.30099e-06	0.0741405	15	0.0171601	14306	rs57466170	C	T	0.00674985	20.659
ebi-a-GCST90017048	genus Roseburia	50650057	9.6984e-07	-0.0550687	12	0.0112481	14306	rs2160994	C	T	0.00677775	19.9056
ebi-a-GCST90017048	genus Roseburia	57116228	3.5272e-06	0.0497336	3	0.0108158	14306	rs6445851	A	G	0.00737185	21.604
ebi-a-GCST90017048	genus Roseburia	79277321	1.47798e-07	-0.232125	10	0.0481562	14306	rs75820970	C	G	0.00960727	33.0398
ebi-a-GCST90017048	genus Roseburia	86512809	9.98964e-06	0.179284	15	0.0404954	14306	rs55858165	A	C	0.00672618	23.0645
ebi-a-GCST90017048	genus Roseburia	89598914	4.11405e-06	0.0493786	5	0.0106763	14306	rs2943022	T	C	0.00885531	30.4307
ebi-a-GCST90017048	genus Roseburia	95178974	7.3426e-06	0.0697527	1	0.0153607	14306	rs12740451	T	C	0.00540192	19.8512
ebi-a-GCST90017048	genus Roseburia	103117486	4.75116e-06	-0.0588452	13	0.0126228	14306	rs9300744	C	T	0.00667604	20.5525
ebi-a-GCST90017048	genus Roseburia	125076494	5.90147e-06	0.0690327	5	0.0152884	14306	rs329182	T	C	0.00801553	23.1905
ebi-a-GCST90017048	genus Roseburia	144135655	9.98321e-06	0.0968739	5	0.0214067	14306	rs78753150	A	C	0.00602122	20.6325
ebi-a-GCST90017048	genus Roseburia	166170836	7.50205e-06	-0.104628	6	0.0230897	14306	rs75326254	C	T	0.00680397	19.9831
ebi-a-GCST90017048	genus Roseburia	194183650	8.12587e-06	-0.0777312	1	0.0172985	14306	rs302266	T	C	0.00639637	23.4713
ebi-a-GCST90017049	genus Ruminiclostridium5	1891043	1.43857e-06	0.0518814	12	0.0107482	14306	rs2286384	C	G	0.00646516	23.7774
ebi-a-GCST90017049	genus Ruminiclostridium5	12835085	1.70314e-06	0.0518991	10	0.0108777	14306	rs2482038	C	A	0.00647946	23.8369
ebi-a-GCST90017049	genus Ruminiclostridium5	19151940	1.32681e-06	-0.0585939	21	0.0121017	14306	rs243585	C	G	0.00636566	23.4219
ebi-a-GCST90017049	genus Ruminiclostridium5	32477664	3.98896e-06	0.0820689	5	0.0174463	14306	rs113753996	T	C	0.00606539	22.2982
ebi-a-GCST90017049	genus Ruminiclostridium5	33811886	6.81648e-06	0.0489617	21	0.0108702	14306	rs2833828	G	A	0.0074812	27.5499
ebi-a-GCST90017049	genus Ruminiclostridium5	35262588	2.1918e-06	-0.0547387	10	0.0115163	14306	rs10827477	A	G	0.00701936	21.3342
ebi-a-GCST90017049	genus Ruminiclostridium5	41177956	1.14623e-06	-0.0950311	20	0.0193507	14306	rs79968837	A	G	0.00687787	20.2017
ebi-a-GCST90017049	genus Ruminiclostridium5	41878680	6.20869e-06	-0.0520975	1	0.0115111	14306	rs2801960	G	C	0.00924169	27.2095
ebi-a-GCST90017049	genus Ruminiclostridium5	50405920	3.52574e-06	-0.0830505	6	0.0180073	14306	rs1492620	T	C	0.0260248	77.9429
ebi-a-GCST90017049	genus Ruminiclostridium5	55243531	9.9552e-06	-0.0713749	3	0.0165826	14306	rs4955951	A	G	0.0188483	55.7293
ebi-a-GCST90017049	genus Ruminiclostridium5	60293505	2.64107e-06	0.0932955	20	0.0199206	14306	rs6121460	G	A	0.036842	109.743
ebi-a-GCST90017049	genus Ruminiclostridium5	86769909	5.89807e-06	0.0740543	16	0.0159151	14306	rs8053158	G	A	0.0126282	43.5616
ebi-a-GCST90017049	genus Ruminiclostridium5	103755970	8.82226e-06	0.181548	2	0.0414078	14306	rs73002572	G	C	0.00658215	19.6719
ebi-a-GCST90017049	genus Ruminiclostridium5	108775162	8.16188e-06	-0.0484169	13	0.0108254	14306	rs1223978	C	T	0.00914123	33.7194
ebi-a-GCST90017049	genus Ruminiclostridium5	131316030	5.53962e-06	0.051717	8	0.0113369	14306	rs2791343	T	C	0.00550032	20.2314
ebi-a-GCST90017050	genus Ruminiclostridium6	5548605	8.57946e-06	0.0554234	2	0.0125423	14306	rs792058	G	A	0.00551749	20.2783
ebi-a-GCST90017050	genus Ruminiclostridium6	10115515	9.30208e-06	0.118994	19	0.026487	14306	rs67479537	T	C	0.00579273	21.2958
ebi-a-GCST90017050	genus Ruminiclostridium6	20954661	2.53653e-07	0.0999189	14	0.0197169	14306	rs1756364	G	T	0.00578482	21.2607
ebi-a-GCST90017050	genus Ruminiclostridium6	36478011	8.99146e-06	0.0720077	4	0.0165387	14306	rs35362464	C	A	0.00745711	22.8474
ebi-a-GCST90017050	genus Ruminiclostridium6	40289063	1.29587e-06	0.0736533	11	0.0153163	14306	rs77193512	A	G	0.00877997	25.838
ebi-a-GCST90017050	genus Ruminiclostridium6	49209339	6.40206e-06	0.0554866	19	0.0122755	14306	rs2548459	C	T	0.00763451	22.4412
ebi-a-GCST90017050	genus Ruminiclostridium6	56938952	1.07696e-06	0.200894	14	0.0406434	14306	rs71414120	T	G	0.00715432	20.9619
ebi-a-GCST90017050	genus Ruminiclostridium6	61047117	9.11612e-06	-0.105422	15	0.0237274	14306	rs1871858	C	G	0.00949704	27.5082
ebi-a-GCST90017050	genus Ruminiclostridium6	72136154	1.08648e-06	0.15913	16	0.0322283	14306	rs61060922	T	G	0.00704703	20.7092
ebi-a-GCST90017050	genus Ruminiclostridium6	76018244	4.9537e-06	0.135604	18	0.0295174	14306	rs72991535	T	G	0.031976	112.508
ebi-a-GCST90017050	genus Ruminiclostridium6	79766499	4.64836e-06	0.0625299	8	0.0137876	14306	rs11992182	A	C	0.0709469	260.098
ebi-a-GCST90017050	genus Ruminiclostridium6	86179076	3.39414e-06	0.13498	11	0.0310715	14306	rs663262	C	T	0.00598303	20.5009
ebi-a-GCST90017050	genus Ruminiclostridium6	101271282	7.28887e-06	0.058665	7	0.013208	14306	rs73176030	T	C	0.00579818	21.3159
ebi-a-GCST90017050	genus Ruminiclostridium6	111703249	7.10133e-06	-0.0804138	13	0.0176692	14306	rs9555756	A	C	0.0067175	19.6734
ebi-a-GCST90017050	genus Ruminiclostridium6	128214403	9.15946e-06	-0.166823	10	0.0376681	14306	rs116969552	A	G	0.00590016	19.9956
ebi-a-GCST90017050	genus Ruminiclostridium6	132651293	3.47144e-06	-0.097606	10	0.0216072	14306	rs10829821	T	C	0.00545806	20.0532
ebi-a-GCST90017050	genus Ruminiclostridium6	240503826	1.66054e-06	0.11614	1	0.0243083	14306	rs79968172	G	A	0.00688387	20.2125
ebi-a-GCST90017051	genus Ruminiclostridium9	2210530	4.86598e-06	-0.0586425	20	0.0131004	14306	rs6082461	C	A	0.00580963	21.3583
ebi-a-GCST90017051	genus Ruminiclostridium9	10702414	7.06903e-06	0.050797	12	0.0112182	14306	rs7137760	C	T	0.00654613	24.0838
ebi-a-GCST90017051	genus Ruminiclostridium9	14697544	7.91571e-06	0.0532742	8	0.0119274	14306	rs74303178	T	C	0.005938	21.8271
ebi-a-GCST90017051	genus Ruminiclostridium9	29179983	8.71967e-06	-0.0717454	3	0.0159673	14306	rs9809789	C	T	0.00577248	21.2151
ebi-a-GCST90017051	genus Ruminiclostridium9	34371198	2.55994e-06	0.0950908	19	0.0197177	14306	rs918449	G	A	0.00660221	24.2848
ebi-a-GCST90017051	genus Ruminiclostridium9	47013498	2.37203e-06	-0.0980026	7	0.0202616	14306	rs115044523	G	A	0.00684814	20.1138
ebi-a-GCST90017051	genus Ruminiclostridium9	67655320	7.58281e-06	0.0944998	6	0.0210206	14306	rs78191726	T	C	0.00638869	19.6622
ebi-a-GCST90017051	genus Ruminiclostridium9	68886460	3.17995e-06	-0.0727975	11	0.0155594	14306	rs12419854	T	A	0.00738225	22.7428
ebi-a-GCST90017051	genus Ruminiclostridium9	74214419	4.10355e-06	0.0600735	9	0.0132737	14306	rs113048721	C	G	0.0067334	19.7474
ebi-a-GCST90017051	genus Ruminiclostridium9	90441578	4.65961e-06	0.0699728	13	0.0154939	14306	rs9522712	T	C	0.00690215	23.6721
ebi-a-GCST90017051	genus Ruminiclostridium9	128568828	2.13974e-06	-0.081629	6	0.0169515	14306	rs73592673	A	T	0.00567199	19.5944
ebi-a-GCST90017051	genus Ruminiclostridium9	155701010	6.46934e-06	0.0928576	7	0.0204871	14306	rs79082720	C	G	0.00673679	19.7234
ebi-a-GCST90017051	genus Ruminiclostridium9	157841287	2.07272e-07	-0.0641507	3	0.0123339	14306	rs57665991	C	G	0.00705944	20.7459
ebi-a-GCST90017051	genus Ruminiclostridium9	204706865	5.68054e-06	0.0511195	2	0.0111418	14306	rs13033315	T	A	0.00688977	20.2299
ebi-a-GCST90017051	genus Ruminiclostridium9	247710285	3.14869e-06	0.0570422	1	0.0122359	14306	rs12040548	G	T	0.00656377	20.2046
ebi-a-GCST90017052	genus Ruminococcaceae NK4A214 group	17793012	2.35185e-07	-0.0811302	22	0.0157621	14306	rs5994253	A	G	0.00615201	22.6248
ebi-a-GCST90017052	genus Ruminococcaceae NK4A214 group	18030357	4.55187e-06	-0.1083	20	0.0230708	14306	rs4814689	C	T	0.00558008	20.5096
ebi-a-GCST90017052	genus Ruminococcaceae NK4A214 group	24073806	6.58461e-06	0.0615389	16	0.0137612	14306	rs62027366	T	C	0.00696588	25.6319
ebi-a-GCST90017052	genus Ruminococcaceae NK4A214 group	26509287	4.72498e-06	-0.133769	3	0.0295196	14306	rs147475196	A	G	0.00597371	21.9591
ebi-a-GCST90017052	genus Ruminococcaceae NK4A214 group	35288938	4.89024e-06	-0.0925071	5	0.0203674	14306	rs35559912	T	C	0.00660176	20.0565
ebi-a-GCST90017052	genus Ruminococcaceae NK4A214 group	49796014	8.15192e-07	0.0587521	22	0.0119155	14306	rs136761	A	G	0.00672312	19.7441
ebi-a-GCST90017052	genus Ruminococcaceae NK4A214 group	78373555	4.71639e-06	-0.0873312	12	0.0194886	14306	rs34576931	G	C	0.0165029	57.1522
ebi-a-GCST90017052	genus Ruminococcaceae NK4A214 group	84725039	8.69221e-06	-0.0574623	3	0.012594	14306	rs13087692	G	T	0.00653594	22.4079
ebi-a-GCST90017052	genus Ruminococcaceae NK4A214 group	100248591	9.0494e-06	0.100174	1	0.024	14306	rs6681678	T	C	0.0118208	22.2019
ebi-a-GCST90017052	genus Ruminococcaceae NK4A214 group	123846318	6.58977e-06	-0.0533858	5	0.0120035	14306	rs11241747	T	C	0.00675928	19.7966
ebi-a-GCST90017052	genus Ruminococcaceae NK4A214 group	132042135	2.19796e-06	-0.109257	7	0.0227458	14306	rs73158814	C	G	0.00535473	19.7415
ebi-a-GCST90017052	genus Ruminococcaceae NK4A214 group	141897042	3.23139e-06	0.107739	2	0.0233638	14306	rs7573569	T	C	0.00540497	19.8354
ebi-a-GCST90017052	genus Ruminococcaceae NK4A214 group	157338888	3.66277e-07	-0.0863422	1	0.0169937	14306	rs11586410	G	A	0.0145048	23.1814
ebi-a-GCST90017052	genus Ruminococcaceae NK4A214 group	159932022	3.43005e-06	0.0553003	4	0.0119397	14306	rs12642039	C	T	0.00939585	32.1066
ebi-a-GCST90017052	genus Ruminococcaceae NK4A214 group	235430299	3.59153e-06	-0.175266	2	0.0372779	14306	rs114244418	C	G	0.0132306	20.8226
ebi-a-GCST90017052	genus Ruminococcaceae NK4A214 group	239087912	4.87237e-06	-0.0527684	2	0.0115053	14306	rs12731	A	G	0.00712176	22.6662
ebi-a-GCST90017053	genus Ruminococcaceae UCG002	12207874	9.17086e-07	-0.054237	4	0.0110357	14306	rs67746927	C	G	0.00733429	26.9975
ebi-a-GCST90017053	genus Ruminococcaceae UCG002	14732458	8.49513e-07	-0.0713617	1	0.0147712	14306	rs10927423	C	A	0.00553023	20.3198
ebi-a-GCST90017053	genus Ruminococcaceae UCG002	20131746	7.45109e-06	-0.14906	9	0.034486	14306	rs10964441	G	A	0.00617936	22.7198
ebi-a-GCST90017053	genus Ruminococcaceae UCG002	23325040	5.44854e-06	-0.0799946	4	0.0178618	14306	rs882348	A	G	0.0055691	20.469
ebi-a-GCST90017053	genus Ruminococcaceae UCG002	24045453	9.81296e-06	0.0558706	3	0.0125258	14306	rs6793778	T	C	0.00619851	22.7906
ebi-a-GCST90017053	genus Ruminococcaceae UCG002	43344751	7.18671e-06	-0.0780229	11	0.0176325	14306	rs11607472	A	G	0.0101598	29.9402
ebi-a-GCST90017053	genus Ruminococcaceae UCG002	43637890	9.07382e-06	0.0492778	19	0.0110807	14306	rs7249614	G	A	0.00735451	21.6121
ebi-a-GCST90017053	genus Ruminococcaceae UCG002	45178830	3.46665e-06	-0.0770289	2	0.016725	14306	rs72874194	G	C	0.00757382	22.2614
ebi-a-GCST90017053	genus Ruminococcaceae UCG002	47384118	4.80673e-07	0.137396	12	0.027414	14306	rs55793120	T	C	0.00918204	27.0322
ebi-a-GCST90017053	genus Ruminococcaceae UCG002	54475808	2.95522e-06	-0.0522061	19	0.0112086	14306	rs12463378	A	G	0.00686064	20.0886
ebi-a-GCST90017053	genus Ruminococcaceae UCG002	73589896	7.8001e-06	-0.054863	14	0.0120984	14306	rs362417	G	C	0.0144606	42.7418
ebi-a-GCST90017053	genus Ruminococcaceae UCG002	73820548	9.45649e-06	0.0732376	10	0.016834	14306	rs15256	C	T	0.00740253	21.7244
ebi-a-GCST90017053	genus Ruminococcaceae UCG002	77502546	1.14932e-06	0.0569929	14	0.0116986	14306	rs7155595	C	A	0.00887764	30.5081
ebi-a-GCST90017053	genus Ruminococcaceae UCG002	80713184	3.28617e-07	-0.0713093	15	0.0140855	14306	rs77564310	A	C	0.0116293	40.0755
ebi-a-GCST90017053	genus Ruminococcaceae UCG002	86335459	1.96897e-06	0.0624796	11	0.0135523	14306	rs7120052	A	C	0.0122577	42.2678
ebi-a-GCST90017053	genus Ruminococcaceae UCG002	87920450	7.21822e-06	-0.0765729	13	0.0172819	14306	rs57079348	T	G	0.00594229	20.3604
ebi-a-GCST90017053	genus Ruminococcaceae UCG002	90780618	6.30391e-06	-0.0982874	15	0.0216344	14306	rs56030423	G	A	0.00782195	26.8516
ebi-a-GCST90017053	genus Ruminococcaceae UCG002	111712942	2.02516e-06	-0.189731	11	0.0396566	14306	rs116974815	C	A	0.00553704	20.345
ebi-a-GCST90017053	genus Ruminococcaceae UCG002	114066670	7.69148e-06	-0.075842	9	0.0164562	14306	rs113147300	A	G	0.0055792	20.484
ebi-a-GCST90017053	genus Ruminococcaceae UCG002	120757853	7.86122e-06	-0.050974	2	0.011406	14306	rs6542556	G	A	0.00615191	22.6244
ebi-a-GCST90017053	genus Ruminococcaceae UCG002	123822114	1.76137e-06	-0.0578304	5	0.0120512	14306	rs11750293	G	T	0.0164584	20.7834
ebi-a-GCST90017053	genus Ruminococcaceae UCG002	129451330	5.66122e-06	0.0527803	12	0.0116023	14306	rs7342369	A	C	0.00610712	22.0777
ebi-a-GCST90017053	genus Ruminococcaceae UCG002	141014951	5.1719e-06	0.163508	5	0.0356151	14306	rs76847269	A	G	0.0162454	20.5595
ebi-a-GCST90017053	genus Ruminococcaceae UCG002	190171640	2.99164e-06	-0.0512404	1	0.0109287	14306	rs2265670	C	G	0.00633869	20.158
ebi-a-GCST90017053	genus Ruminococcaceae UCG002	227563126	2.87495e-06	-0.069333	1	0.0146753	14306	rs10916131	C	T	0.0115219	21.3774
ebi-a-GCST90017053	genus Ruminococcaceae UCG002	238938497	2.33744e-06	-0.0887747	1	0.0189424	14306	rs79016051	C	T	0.00591629	20.1934
ebi-a-GCST90017054	genus Ruminococcaceae UCG003	13794594	4.38137e-06	-0.0551473	1	0.0120346	14306	rs3013089	G	A	0.00573467	21.0753
ebi-a-GCST90017054	genus Ruminococcaceae UCG003	25292719	9.7212e-06	-0.0577655	22	0.0130645	14306	rs139730	G	C	0.00571856	21.0158
ebi-a-GCST90017054	genus Ruminococcaceae UCG003	31520446	7.21157e-06	0.117283	13	0.025971	14306	rs73165080	T	A	0.00535314	19.6657
ebi-a-GCST90017054	genus Ruminococcaceae UCG003	35071718	2.21707e-06	-0.062527	15	0.0131259	14306	rs16959793	A	C	0.0060929	22.4061
ebi-a-GCST90017054	genus Ruminococcaceae UCG003	37905976	4.15547e-06	-0.0672094	2	0.0143309	14306	rs10490280	C	T	0.00799913	24.5135
ebi-a-GCST90017054	genus Ruminococcaceae UCG003	41982393	7.59259e-06	-0.115348	3	0.0249601	14306	rs78720113	A	G	0.00836566	24.6085
ebi-a-GCST90017054	genus Ruminococcaceae UCG003	46485154	6.5435e-06	-0.0553742	18	0.0122659	14306	rs4629039	A	T	0.0109367	32.2552
ebi-a-GCST90017054	genus Ruminococcaceae UCG003	49209851	7.83177e-07	0.0586696	19	0.0118369	14306	rs646327	G	A	0.00670811	19.6997
ebi-a-GCST90017054	genus Ruminococcaceae UCG003	51541468	1.50952e-07	-0.169857	7	0.0318768	14306	rs73341549	T	C	0.0135112	21.325
ebi-a-GCST90017054	genus Ruminococcaceae UCG003	75496463	1.6251e-06	0.0727604	12	0.0155716	14306	rs11613919	G	T	0.0184512	64.0263
ebi-a-GCST90017054	genus Ruminococcaceae UCG003	82026852	3.29337e-06	-0.0634463	8	0.0134741	14306	rs4452755	A	C	0.0511708	183.687
ebi-a-GCST90017054	genus Ruminococcaceae UCG003	97348436	5.78376e-06	0.0546625	7	0.0120823	14306	rs2523124	C	T	0.00643564	22.2496
ebi-a-GCST90017054	genus Ruminococcaceae UCG003	105781538	4.82125e-06	0.0769231	6	0.017045	14306	rs4532474	G	A	0.00638479	23.5635
ebi-a-GCST90017054	genus Ruminococcaceae UCG003	134416970	1.66882e-06	-0.0925653	9	0.0191203	14306	rs11243416	T	C	0.00685221	20.1327
ebi-a-GCST90017054	genus Ruminococcaceae UCG003	205238716	7.86231e-07	0.102523	2	0.0200204	14306	rs6759615	A	G	0.0155272	19.6363
ebi-a-GCST90017055	genus Ruminococcaceae UCG004	2119329	6.11575e-06	-0.0797959	6	0.0177639	14306	rs3800154	A	C	0.00734959	27.0616
ebi-a-GCST90017055	genus Ruminococcaceae UCG004	7317307	7.04482e-06	0.095976	9	0.0214554	14306	rs10976229	T	G	0.00538474	19.7878
ebi-a-GCST90017055	genus Ruminococcaceae UCG004	15771251	7.09186e-06	-0.0786157	11	0.0179592	14306	rs7123615	C	G	0.00540056	19.8408
ebi-a-GCST90017055	genus Ruminococcaceae UCG004	18676399	9.43127e-06	0.078587	1	0.018003	14306	rs550351	A	C	0.00563278	20.7157
ebi-a-GCST90017055	genus Ruminococcaceae UCG004	24791998	8.19993e-06	0.0689452	7	0.0153649	14306	rs2248146	T	C	0.00593082	21.8005
ebi-a-GCST90017055	genus Ruminococcaceae UCG004	54427795	7.91061e-08	0.0849743	3	0.0157451	14306	rs6769553	A	G	0.00692239	20.2706
ebi-a-GCST90017055	genus Ruminococcaceae UCG004	103732214	2.09426e-07	0.133972	1	0.0257416	14306	rs12125734	G	T	0.0081679	25.6196
ebi-a-GCST90017055	genus Ruminococcaceae UCG004	132887921	9.18015e-06	-0.0707825	6	0.0161381	14306	rs11961899	G	A	0.00627787	21.4986
ebi-a-GCST90017055	genus Ruminococcaceae UCG004	139253064	5.80805e-06	0.116125	8	0.025946	14306	rs872501	G	A	0.00676493	19.8745
ebi-a-GCST90017055	genus Ruminococcaceae UCG004	169966722	4.52054e-06	-0.0757474	3	0.0162475	14306	rs511258	G	A	0.00713337	24.6073
ebi-a-GCST90017055	genus Ruminococcaceae UCG004	197683751	5.38828e-06	-0.0859927	3	0.0188671	14306	rs9818949	T	G	0.0055356	20.3453
ebi-a-GCST90017055	genus Ruminococcaceae UCG004	239846337	8.1197e-06	-0.075914	2	0.0170308	14306	rs7569771	A	G	0.0136387	22.5662
ebi-a-GCST90017056	genus Ruminococcaceae UCG005	3099727	3.75405e-06	0.0686153	8	0.0146252	14306	rs35166120	G	C	0.00605421	22.2629
ebi-a-GCST90017056	genus Ruminococcaceae UCG005	4240906	5.3571e-06	0.087067	10	0.0197179	14306	rs72776570	C	A	0.00570946	20.9879
ebi-a-GCST90017056	genus Ruminococcaceae UCG005	7034575	2.59896e-06	0.0692909	17	0.0148712	14306	rs394449	A	T	0.00624002	22.9505
ebi-a-GCST90017056	genus Ruminococcaceae UCG005	7302344	8.17354e-06	-0.0755811	4	0.0168226	14306	rs10937802	A	G	0.00553863	20.3565
ebi-a-GCST90017056	genus Ruminococcaceae UCG005	16312851	6.04728e-07	0.188685	20	0.0386484	14306	rs34781347	G	A	0.00651648	23.9805
ebi-a-GCST90017056	genus Ruminococcaceae UCG005	18026604	4.29804e-07	-0.0577628	7	0.011412	14306	rs10950694	C	T	0.0058668	21.5697
ebi-a-GCST90017056	genus Ruminococcaceae UCG005	22575871	2.41024e-06	0.0677322	18	0.0144525	14306	rs12458218	T	C	0.00534518	19.6362
ebi-a-GCST90017056	genus Ruminococcaceae UCG005	27747671	3.10277e-06	0.066635	11	0.0144356	14306	rs12288512	A	G	0.00605385	22.2616
ebi-a-GCST90017056	genus Ruminococcaceae UCG005	32755085	9.28111e-07	0.158082	5	0.0319586	14306	rs60081663	C	G	0.00547939	20.143
ebi-a-GCST90017056	genus Ruminococcaceae UCG005	47384118	7.37038e-06	0.121548	12	0.0279546	14306	rs55793120	T	C	0.0171974	51.0427
ebi-a-GCST90017056	genus Ruminococcaceae UCG005	62662781	3.53843e-06	-0.073644	10	0.015548	14306	rs2893871	G	A	0.0129302	20.6449
ebi-a-GCST90017056	genus Ruminococcaceae UCG005	68705697	7.46311e-06	0.123012	15	0.0286671	14306	rs898577	C	T	0.00643312	19.7999
ebi-a-GCST90017056	genus Ruminococcaceae UCG005	94630731	4.11169e-06	-0.0654843	14	0.0143973	14306	rs10873449	C	T	0.00763411	22.3785
ebi-a-GCST90017056	genus Ruminococcaceae UCG005	154003091	4.80773e-06	0.0599163	5	0.0130836	14306	rs7449320	C	A	0.00679293	19.9574
ebi-a-GCST90017056	genus Ruminococcaceae UCG005	187906034	2.81022e-06	-0.0586677	1	0.0125277	14306	rs7555878	G	A	0.00541939	19.9158
ebi-a-GCST90017056	genus Ruminococcaceae UCG005	198122357	3.21855e-06	-0.146604	2	0.0316034	14306	rs114279581	A	G	0.00585917	21.5356
ebi-a-GCST90017056	genus Ruminococcaceae UCG005	239509030	8.81455e-06	0.0782349	2	0.0176458	14306	rs7586445	G	A	0.00596666	21.5669
ebi-a-GCST90017057	genus Ruminococcaceae UCG009	1979831	9.0099e-06	0.17702	16	0.0375113	14306	rs758191	T	G	0.00551279	20.2554
ebi-a-GCST90017057	genus Ruminococcaceae UCG009	7426937	4.75488e-06	-0.0774649	4	0.0168937	14306	rs12508214	C	T	0.00538598	19.7924
ebi-a-GCST90017057	genus Ruminococcaceae UCG009	12970792	3.12486e-06	-0.0816464	12	0.017472	14306	rs2058609	G	A	0.00610298	22.4434
ebi-a-GCST90017057	genus Ruminococcaceae UCG009	32001710	8.13055e-06	0.0732099	7	0.0166777	14306	rs6952765	G	A	0.00590356	21.6997
ebi-a-GCST90017057	genus Ruminococcaceae UCG009	32786955	1.13287e-06	-0.130842	17	0.0262478	14306	rs1550196	A	G	0.00534822	19.6582
ebi-a-GCST90017057	genus Ruminococcaceae UCG009	39306809	4.42181e-08	-0.135936	14	0.0244857	14306	rs8009993	G	C	0.00847345	24.9283
ebi-a-GCST90017057	genus Ruminococcaceae UCG009	39983022	1.94241e-06	-0.138137	1	0.0292072	14306	rs61779334	G	C	0.00751299	22.0813
ebi-a-GCST90017057	genus Ruminococcaceae UCG009	51803869	7.97701e-06	-0.0928893	6	0.0208035	14306	rs113006825	T	C	0.01383	21.8353
ebi-a-GCST90017057	genus Ruminococcaceae UCG009	52399401	9.67208e-06	0.120989	19	0.0277317	14306	rs78410648	A	G	0.013129	20.6739
ebi-a-GCST90017057	genus Ruminococcaceae UCG009	66396776	9.80844e-06	0.139274	2	0.0315794	14306	rs138460696	A	G	0.013153	21.7651
ebi-a-GCST90017057	genus Ruminococcaceae UCG009	75512668	4.87742e-06	-0.089048	2	0.0192989	14306	rs2192926	A	G	0.132199	518.861
ebi-a-GCST90017057	genus Ruminococcaceae UCG009	78106701	1.56246e-06	-0.084033	6	0.0174757	14306	rs4708333	T	G	0.00836456	28.73
ebi-a-GCST90017057	genus Ruminococcaceae UCG009	106650093	7.00842e-06	-0.0897823	13	0.0200739	14306	rs9558661	T	C	0.00689463	25.3679
ebi-a-GCST90017057	genus Ruminococcaceae UCG009	202299085	3.28246e-06	0.0915623	1	0.019936	14306	rs4079028	C	T	0.0156349	29.4633
ebi-a-GCST90017058	genus Ruminococcaceae UCG010	5233941	4.87304e-06	-0.0670855	16	0.0144415	14306	rs12597105	A	G	0.00580533	21.3366
ebi-a-GCST90017058	genus Ruminococcaceae UCG010	16349864	2.84165e-06	-0.0585718	7	0.0124994	14306	rs6958419	C	T	0.00648049	23.8472
ebi-a-GCST90017058	genus Ruminococcaceae UCG010	31057482	6.43028e-06	-0.166211	4	0.0367938	14306	rs73218807	G	A	0.00534807	19.6469
ebi-a-GCST90017058	genus Ruminococcaceae UCG010	36607072	3.20915e-06	-0.0693743	15	0.0147926	14306	rs35506912	G	C	0.0067687	20.7239
ebi-a-GCST90017058	genus Ruminococcaceae UCG010	40707798	6.8019e-06	0.05695	4	0.0126502	14306	rs7441445	T	C	0.00743601	19.8306
ebi-a-GCST90017058	genus Ruminococcaceae UCG010	104728618	2.85384e-06	0.0592304	6	0.0125917	14306	rs2820282	C	A	0.00555681	20.0828
ebi-a-GCST90017058	genus Ruminococcaceae UCG010	130676996	4.99425e-06	0.0631351	11	0.0137953	14306	rs7935775	T	A	0.00775654	28.2982
ebi-a-GCST90017058	genus Ruminococcaceae UCG010	135968557	2.36537e-06	-0.0588161	9	0.0124671	14306	rs682403	A	G	0.00563738	20.7384
ebi-a-GCST90017059	genus Ruminococcaceae UCG011	11222521	6.49606e-06	0.110917	7	0.0244556	14306	rs10274562	C	T	0.00540306	19.8555
ebi-a-GCST90017059	genus Ruminococcaceae UCG011	29634919	2.06125e-06	-0.152166	12	0.0317519	14306	rs79113084	C	T	0.00551145	20.2505
ebi-a-GCST90017059	genus Ruminococcaceae UCG011	76205107	7.74622e-06	-0.111816	3	0.0248963	14306	rs4490371	T	C	0.0290118	101.767
ebi-a-GCST90017059	genus Ruminococcaceae UCG011	105073676	7.04417e-08	-0.182339	6	0.0339898	14306	rs1416041	A	C	0.0107446	31.5846
ebi-a-GCST90017059	genus Ruminococcaceae UCG011	111763988	3.18676e-06	0.109097	7	0.0233699	14306	rs2729556	T	C	0.00666473	23.0335
ebi-a-GCST90017059	genus Ruminococcaceae UCG011	179370499	1.51985e-06	-0.120881	1	0.0249229	14306	rs12724320	C	T	0.00536682	19.7216
ebi-a-GCST90017059	genus Ruminococcaceae UCG011	185469491	2.81235e-06	0.132725	3	0.0282037	14306	rs12636310	G	A	0.00554943	20.1397
ebi-a-GCST90017059	genus Ruminococcaceae UCG011	219901055	2.36772e-06	-0.184934	1	0.0394616	14306	rs9729514	G	A	0.0127909	20.4197
ebi-a-GCST90017060	genus Ruminococcaceae UCG013	2219930	2.553e-08	-0.0656129	10	0.0117477	14306	rs12781711	C	T	0.00612676	22.5314
ebi-a-GCST90017060	genus Ruminococcaceae UCG013	3628882	9.54707e-06	0.105087	5	0.023446	14306	rs9313055	T	C	0.00577404	21.2267
ebi-a-GCST90017060	genus Ruminococcaceae UCG013	9361576	4.72585e-06	0.0661211	1	0.0144736	14306	rs11581881	C	T	0.0062538	23.0015
ebi-a-GCST90017060	genus Ruminococcaceae UCG013	9534657	3.34981e-06	0.194976	3	0.0418213	14306	rs76973485	G	T	0.00632454	23.2633
ebi-a-GCST90017060	genus Ruminococcaceae UCG013	10863459	9.63585e-06	0.0533411	16	0.0120757	14306	rs1729063	C	G	0.00735437	27.0794
ebi-a-GCST90017060	genus Ruminococcaceae UCG013	13609119	8.603e-06	-0.0856047	9	0.0189311	14306	rs12336782	T	C	0.00571472	21.0016
ebi-a-GCST90017060	genus Ruminococcaceae UCG013	19780463	4.15499e-06	0.111491	10	0.0240157	14306	rs16918863	A	C	0.00672288	24.7384
ebi-a-GCST90017060	genus Ruminococcaceae UCG013	30245557	2.55399e-06	-0.0942968	12	0.0200712	14306	rs75088940	T	C	0.00641591	23.5951
ebi-a-GCST90017060	genus Ruminococcaceae UCG013	32530997	8.16263e-06	0.0498329	7	0.0112066	14306	rs7784330	A	G	0.00537627	19.7511
ebi-a-GCST90017060	genus Ruminococcaceae UCG013	40311885	8.43782e-06	-0.0488692	8	0.0109907	14306	rs2730183	G	A	0.00733663	21.5591
ebi-a-GCST90017060	genus Ruminococcaceae UCG013	76583319	8.72529e-06	-0.0524592	13	0.0117701	14306	rs9565219	T	A	0.012372	42.667
ebi-a-GCST90017060	genus Ruminococcaceae UCG013	115650278	6.46205e-06	-0.0598404	10	0.0131807	14306	rs4385846	T	G	0.00643615	19.8092
ebi-a-GCST90017060	genus Ruminococcaceae UCG013	136620584	8.37606e-06	-0.0490863	9	0.0109903	14306	rs2428106	C	G	0.00606519	21.9252
ebi-a-GCST90017060	genus Ruminococcaceae UCG013	141395140	1.67954e-06	0.0684961	5	0.014558	14306	rs12189346	G	A	0.0136799	20.2912
ebi-a-GCST90017060	genus Ruminococcaceae UCG013	197049996	4.19382e-06	-0.0607903	3	0.0130847	14306	rs12485353	G	A	0.0157158	19.8786
ebi-a-GCST90017061	genus Ruminococcaceae UCG014	3636548	9.80438e-06	-0.0688023	8	0.0156083	14306	rs34402072	C	T	0.00568848	20.9103
ebi-a-GCST90017061	genus Ruminococcaceae UCG014	4084336	8.73756e-06	-0.110863	18	0.0248098	14306	rs79640386	T	A	0.00561006	20.6148
ebi-a-GCST90017061	genus Ruminococcaceae UCG014	14363769	2.9128e-06	0.139276	9	0.0299132	14306	rs56105232	G	A	0.00602012	22.1308
ebi-a-GCST90017061	genus Ruminococcaceae UCG014	15322582	8.70502e-06	-0.115767	1	0.0254199	14306	rs74060145	C	G	0.0057624	21.1837
ebi-a-GCST90017061	genus Ruminococcaceae UCG014	26110626	4.62328e-07	-0.18835	5	0.0386643	14306	rs115777838	T	C	0.00532762	19.5714
ebi-a-GCST90017061	genus Ruminococcaceae UCG014	36435597	2.39701e-06	-0.122057	5	0.0260017	14306	rs10941294	C	T	0.00807448	24.7544
ebi-a-GCST90017061	genus Ruminococcaceae UCG014	49175964	7.33719e-06	-0.0829544	19	0.0185058	14306	rs17296933	C	G	0.00719094	21.1279
ebi-a-GCST90017061	genus Ruminococcaceae UCG014	57205854	2.4119e-06	0.0671775	2	0.0139838	14306	rs72809222	T	C	0.00675562	19.7858
ebi-a-GCST90017061	genus Ruminococcaceae UCG014	87759750	7.4266e-06	0.067562	16	0.0150103	14306	rs77627087	C	G	0.00639235	21.9124
ebi-a-GCST90017061	genus Ruminococcaceae UCG014	101334609	1.21143e-06	0.0582548	3	0.0119657	14306	rs12638134	T	G	0.00703873	24.1226
ebi-a-GCST90017061	genus Ruminococcaceae UCG014	109564034	6.04422e-06	-0.058129	7	0.012903	14306	rs62478832	T	A	0.00701598	25.8246
ebi-a-GCST90017061	genus Ruminococcaceae UCG014	119467367	7.0419e-06	0.0577127	2	0.0126675	14306	rs439810	C	G	0.00740201	21.7601
ebi-a-GCST90017061	genus Ruminococcaceae UCG014	119928413	9.75461e-06	-0.0528257	10	0.0119367	14306	rs853612	A	G	0.0146815	23.5125
ebi-a-GCST90017061	genus Ruminococcaceae UCG014	123829361	6.71754e-06	-0.0993852	3	0.0216819	14306	rs73186226	G	A	0.00639295	20.0164
ebi-a-GCST90017061	genus Ruminococcaceae UCG014	126024042	9.91791e-06	0.0607865	11	0.0138761	14306	rs61898819	A	T	0.00722367	21.232
ebi-a-GCST90017061	genus Ruminococcaceae UCG014	131659000	9.7618e-06	0.0664624	11	0.0150069	14306	rs10791168	G	A	0.00671055	20.5446
ebi-a-GCST90017061	genus Ruminococcaceae UCG014	134854659	1.90222e-06	0.060048	2	0.0126417	14306	rs995642	C	T	0.00829825	24.2747
ebi-a-GCST90017061	genus Ruminococcaceae UCG014	237422989	9.96323e-06	0.082486	1	0.0187194	14306	rs10495392	T	C	0.00697817	20.5054
ebi-a-GCST90017062	genus Ruminococcus1	10533921	2.55611e-06	0.0527654	2	0.0112619	14306	rs7583465	C	T	0.00597718	21.9719
ebi-a-GCST90017062	genus Ruminococcus1	12778598	9.27662e-06	0.0709997	1	0.0162766	14306	rs3000856	A	T	0.00639158	23.5115
ebi-a-GCST90017062	genus Ruminococcus1	13258628	5.05918e-06	-0.0607052	20	0.013425	14306	rs6105066	T	C	0.00576553	21.1952
ebi-a-GCST90017062	genus Ruminococcus1	15944587	5.23106e-06	0.125038	5	0.0279411	14306	rs78572139	G	A	0.00593133	21.8024
ebi-a-GCST90017062	genus Ruminococcus1	45688595	5.29127e-09	0.0640277	11	0.0110059	14306	rs10769159	C	G	0.00776553	22.8293
ebi-a-GCST90017062	genus Ruminococcus1	55439182	3.38361e-06	-0.0535262	15	0.0115885	14306	rs6493760	T	C	0.0071019	20.75
ebi-a-GCST90017062	genus Ruminococcus1	65870347	8.38262e-06	-0.0762002	10	0.0174689	14306	rs10995816	C	G	0.0168867	28.0496
ebi-a-GCST90017062	genus Ruminococcus1	65925212	5.11423e-06	0.167497	2	0.0367639	14306	rs78613526	G	A	0.0125773	20.8004
ebi-a-GCST90017062	genus Ruminococcus1	71256018	1.96336e-06	0.0999271	17	0.0211728	14306	rs17781867	C	T	0.0175149	52.0197
ebi-a-GCST90017062	genus Ruminococcus1	114023573	6.47978e-07	0.0829505	11	0.0170891	14306	rs7117576	A	G	0.00600216	21.702
ebi-a-GCST90017062	genus Ruminococcus1	119481372	8.82612e-06	0.132764	2	0.0299816	14306	rs4849717	T	A	0.00578221	19.8087
ebi-a-GCST90017062	genus Ruminococcus1	144596903	4.72683e-06	-0.0734114	8	0.0161398	14306	rs11783695	G	T	0.0110652	35.3573
ebi-a-GCST90017062	genus Ruminococcus1	181882879	8.09245e-06	0.0519509	2	0.0116306	14306	rs10167839	A	G	0.00553305	20.397
ebi-a-GCST90017062	genus Ruminococcus1	241789757	8.74138e-06	-0.11504	1	0.0260137	14306	rs3819978	C	T	0.00653058	20.1018
ebi-a-GCST90017063	genus Ruminococcus2	862477	7.58892e-06	-0.0522093	18	0.0116382	14306	rs2846589	T	G	0.00607353	22.3283
ebi-a-GCST90017063	genus Ruminococcus2	4268322	9.42128e-06	-0.102822	4	0.0235087	14306	rs7693984	G	A	0.00599156	22.0312
ebi-a-GCST90017063	genus Ruminococcus2	12148588	3.95294e-06	0.0836825	11	0.0176445	14306	rs75140805	T	G	0.00533857	19.6118
ebi-a-GCST90017063	genus Ruminococcus2	16804578	5.79923e-06	0.0546114	7	0.0120077	14306	rs4400279	A	G	0.00600896	22.1016
ebi-a-GCST90017063	genus Ruminococcus2	24655463	6.78938e-06	-0.0523503	4	0.0117119	14306	rs61791565	T	C	0.0057647	21.1864
ebi-a-GCST90017063	genus Ruminococcus2	33456427	5.40132e-06	0.0837001	18	0.0182263	14306	rs4799823	C	T	0.00660745	24.3175
ebi-a-GCST90017063	genus Ruminococcus2	62067781	4.22114e-06	0.0568439	13	0.0122325	14306	rs2997412	G	A	0.0141499	22.6346
ebi-a-GCST90017063	genus Ruminococcus2	79919385	8.0059e-06	0.0865522	9	0.0189141	14306	rs55707116	C	A	0.00951755	32.7283
ebi-a-GCST90017063	genus Ruminococcus2	106664363	3.31184e-07	-0.192815	3	0.0392045	14306	rs78120384	A	G	0.00701382	20.5544
ebi-a-GCST90017063	genus Ruminococcus2	108074445	9.78949e-06	-0.063193	1	0.0142275	14306	rs12406309	A	C	0.00590582	20.4248
ebi-a-GCST90017063	genus Ruminococcus2	137557890	4.18177e-06	0.0723875	9	0.0160787	14306	rs58681734	A	G	0.0125947	20.0897
ebi-a-GCST90017063	genus Ruminococcus2	151435722	5.28433e-06	0.0842356	7	0.0184893	14306	rs1819812	G	T	0.0071993	24.9307
ebi-a-GCST90017063	genus Ruminococcus2	173040924	1.98052e-06	0.0618344	3	0.0129031	14306	rs7635831	G	A	0.00569896	20.5651
ebi-a-GCST90017063	genus Ruminococcus2	182656416	3.62928e-06	0.199648	2	0.0438453	14306	rs2368224	T	G	0.0106427	19.9654
ebi-a-GCST90017063	genus Ruminococcus2	238103439	2.142e-06	-0.0665937	2	0.0140168	14306	rs12986628	T	C	0.0059025	20.2351
ebi-a-GCST90017064	genus Ruminococcus gauvreauii group	2767894	2.90764e-07	0.121037	16	0.02386	14306	rs71386687	T	G	0.00567741	20.8637
ebi-a-GCST90017064	genus Ruminococcus gauvreauii group	18824860	7.48032e-06	0.0736808	4	0.0169665	14306	rs73802842	C	A	0.00846079	31.2051
ebi-a-GCST90017064	genus Ruminococcus gauvreauii group	20552072	5.10352e-06	-0.0580215	1	0.0127806	14306	rs2105937	G	A	0.00542034	19.9139
ebi-a-GCST90017064	genus Ruminococcus gauvreauii group	29201860	2.46371e-07	-0.067603	10	0.0133738	14306	rs2047242	A	G	0.00579574	21.3011
[truncated: 2,387 more rows]

## Sheet: Sheet2
pos.exposure	pval.exposure	beta.exposure	chr.exposure	se.exposure	samplesize.exposure	id.exposure	SNP	effect_allele.exposure	other_allele.exposure	eaf.exposure	exposure	mr_keep.exposure	pval_origin.exposure
80975190	1.75e-06	0.0588	1	0.0123	14730	GCST90274758	rs356283	T	G	0.6475	Eukaryotic translation initiation factor 4E-binding protein 1 levels	TRUE	reported
240804510	4.39e-07	-0.0884	1	0.0175	14288	GCST90274758	rs10926313	A	G	0.8334	Eukaryotic translation initiation factor 4E-binding protein 1 levels	TRUE	reported
38198906	5.62e-07	0.2607	2	0.0521	14730	GCST90274758	rs76686678	T	G	0.015	Eukaryotic translation initiation factor 4E-binding protein 1 levels	TRUE	reported
186455546	5.99e-07	0.0594	3	0.0119	14716	GCST90274758	rs5030072	T	C	0.5711	Eukaryotic translation initiation factor 4E-binding protein 1 levels	TRUE	reported
187158034	2.32e-29	-0.1305	4	0.0116	14736	GCST90274758	rs3733402	A	G	0.5102	Eukaryotic translation initiation factor 4E-binding protein 1 levels	TRUE	reported
176842474	1.11e-09	0.0926	5	0.0152	11783	GCST90274758	rs2731672	T	C	0.2679	Eukaryotic translation initiation factor 4E-binding protein 1 levels	TRUE	reported
17594314	1.1e-07	0.0754	7	0.0142	14288	GCST90274758	rs6963617	T	C	0.2938	Eukaryotic translation initiation factor 4E-binding protein 1 levels	TRUE	reported
68921211	1.73e-06	-0.0593	11	0.0124	14727	GCST90274758	rs10792025	T	C	0.3383	Eukaryotic translation initiation factor 4E-binding protein 1 levels	TRUE	reported
23923166	2.65e-06	-0.2226	12	0.0474	14736	GCST90274758	rs181095999	T	C	0.0227	Eukaryotic translation initiation factor 4E-binding protein 1 levels	TRUE	reported
84586319	2.86e-06	0.0791	16	0.0169	10894	GCST90274758	rs114302245	T	C	0.358	Eukaryotic translation initiation factor 4E-binding protein 1 levels	TRUE	reported
15470414	3.33e-06	-0.0995	17	0.0214	12404	GCST90274758	rs2856226	T	C	0.8975	Eukaryotic translation initiation factor 4E-binding protein 1 levels	TRUE	reported
44566861	4.25e-06	0.2235	20	0.0486	14288	GCST90274758	rs137887001	C	G	0.9827	Eukaryotic translation initiation factor 4E-binding protein 1 levels	TRUE	reported
57353848	2.1e-06	0.139	1	0.0293	14715	GCST90274759	rs115657851	A	G	0.0462	Adenosine Deaminase levels	TRUE	reported
150902178	3.97e-06	0.3552	1	0.077	11139	GCST90274759	rs75492374	A	G	0.9905	Adenosine Deaminase levels	TRUE	reported
204667577	2.97e-06	0.1673	1	0.0358	14080	GCST90274759	rs541944924	T	C	0.0316	Adenosine Deaminase levels	TRUE	reported
144650434	3.39e-06	0.2044	2	0.044	13801	GCST90274759	rs111478357	T	C	0.0243	Adenosine Deaminase levels	TRUE	reported
5801734	3.35e-06	-0.0925	4	0.0199	14716	GCST90274759	rs10024178	T	C	0.905	Adenosine Deaminase levels	TRUE	reported
75665562	2.41e-06	0.2754	4	0.0584	14729	GCST90274759	rs189104742	A	T	0.9857	Adenosine Deaminase levels	TRUE	reported
124571895	6.87e-07	0.1281	4	0.0258	14733	GCST90274759	rs62319741	T	C	0.9456	Adenosine Deaminase levels	TRUE	reported
22807634	9.5e-07	0.0598	7	0.0122	14733	GCST90274759	rs1608554	A	G	0.656	Adenosine Deaminase levels	TRUE	reported
80678923	4.09e-06	0.0562	7	0.0122	14288	GCST90274759	rs2527856	T	C	0.5989	Adenosine Deaminase levels	TRUE	reported
8502517	4.07e-06	0.5548	10	0.1204	6862	GCST90274759	rs4749761	A	T	0.0104	Adenosine Deaminase levels	TRUE	reported
65118323	3.65e-06	-0.0551	12	0.0119	14288	GCST90274759	rs2620728	C	G	0.5267	Adenosine Deaminase levels	TRUE	reported
917376	3.59e-06	0.3494	18	0.0754	11095	GCST90274759	rs117645472	A	T	0.0125	Adenosine Deaminase levels	TRUE	reported
43175453	1e-200	-0.8597	20	0.025	14733	GCST90274759	rs111555146	C	G	0.9474	Adenosine Deaminase levels	TRUE	reported
43223930	1.1e-103	0.9687	20	0.0448	14249	GCST90274759	rs80212763	T	C	0.0189	Adenosine Deaminase levels	TRUE	reported
43300667	3.26e-16	0.12	20	0.0147	12404	GCST90274759	rs12479560	A	G	0.32	Adenosine Deaminase levels	TRUE	reported
37921425	4.82e-06	-0.0599	22	0.0131	14729	GCST90274759	rs7292320	A	G	0.2529	Adenosine Deaminase levels	TRUE	reported
921716	4.01e-06	-0.0664	1	0.0144	10265	GCST90274760	rs13303278	A	C	0.5539	Artemin levels	TRUE	reported
17628383	3.97e-06	0.0632	1	0.0137	11762	GCST90274760	rs3003450	T	G	0.6627	Artemin levels	TRUE	reported
225057589	2.24e-06	-0.3226	1	0.0682	11291	GCST90274760	rs76672219	A	C	0.9882	Artemin levels	TRUE	reported
111720183	5.22e-07	0.0833	3	0.0166	11777	GCST90274760	rs62277657	A	G	0.1972	Artemin levels	TRUE	reported
4424044	4.07e-06	-0.0811	4	0.0176	11758	GCST90274760	rs138311590	A	G	0.84	Artemin levels	TRUE	reported
156930775	7.7e-07	0.0692	4	0.014	11330	GCST90274760	rs9684768	C	G	0.626	Artemin levels	TRUE	reported
103466564	3.86e-06	-0.0873	5	0.0189	11330	GCST90274760	rs17340161	A	G	0.8494	Artemin levels	TRUE	reported
143047898	2.44e-06	0.0853	6	0.0181	11768	GCST90274760	rs9496445	T	C	0.1545	Artemin levels	TRUE	reported
106961661	1.13e-06	0.311	7	0.0639	9834	GCST90274760	rs142970662	A	G	0.0191	Artemin levels	TRUE	reported
3686552	1.08e-06	-0.079	8	0.0162	8371	GCST90274760	rs4993886	A	T	0.6759	Artemin levels	TRUE	reported
19493177	3.28e-06	-0.2047	8	0.044	11778	GCST90274760	rs55885546	A	G	0.0245	Artemin levels	TRUE	reported
92208227	7.2e-07	-0.0674	9	0.0136	11330	GCST90274760	rs1329733	A	G	0.5323	Artemin levels	TRUE	reported
140239588	1.11e-06	0.2119	9	0.0435	10266	GCST90274760	rs142585779	T	C	0.038	Artemin levels	TRUE	reported
52447591	2.62e-06	0.0874	10	0.0186	11330	GCST90274760	rs117212234	T	C	0.8262	Artemin levels	TRUE	reported
112934470	4.88e-06	-0.2687	11	0.0588	7943	GCST90274760	rs569463048	T	G	0.028	Artemin levels	TRUE	reported
123394636	1.47e-06	0.0679	11	0.0141	11775	GCST90274760	rs77502336	C	G	0.318	Artemin levels	TRUE	reported
81724190	2.55e-06	0.1703	12	0.0362	11778	GCST90274760	rs118115625	T	C	0.0344	Artemin levels	TRUE	reported
130004146	2.83e-06	0.2112	12	0.0451	11765	GCST90274760	rs148226005	A	G	0.9758	Artemin levels	TRUE	reported
54688939	4.76e-06	-0.07	18	0.0153	11330	GCST90274760	rs1370215	T	C	0.7417	Artemin levels	TRUE	reported
55422034	5.57e-07	-0.0881	19	0.0176	11330	GCST90274760	rs6509909	C	G	0.8122	Artemin levels	TRUE	reported
25646493	4.63e-06	0.0765	22	0.0167	11774	GCST90274760	rs9941952	T	C	0.7151	Artemin levels	TRUE	reported
128431622	2.99e-06	0.0626	3	0.0134	11345	GCST90274761	rs2712427	A	G	0.4935	Axin-1 levels	TRUE	reported
78787853	2.09e-06	0.1447	5	0.0305	11792	GCST90274761	rs115455827	A	G	0.9489	Axin-1 levels	TRUE	reported
151334530	2.84e-06	0.2444	6	0.0522	11345	GCST90274761	rs117097664	A	C	0.0197	Axin-1 levels	TRUE	reported
77960243	4.71e-07	-0.067	7	0.0133	11793	GCST90274761	rs2691530	T	C	0.5969	Axin-1 levels	TRUE	reported
102489704	3.8e-07	-0.1229	8	0.0242	11345	GCST90274761	rs2470622	A	G	0.9127	Axin-1 levels	TRUE	reported
90111252	3.92e-06	0.1657	12	0.0359	9827	GCST90274761	rs7136254	A	T	0.9437	Axin-1 levels	TRUE	reported
81221771	2.32e-06	0.1554	15	0.0329	11345	GCST90274761	rs7171268	T	C	0.9514	Axin-1 levels	TRUE	reported
50513818	4.47e-07	-0.212	18	0.042	10919	GCST90274761	rs148317708	A	G	0.0295	Axin-1 levels	TRUE	reported
77253338	2.93e-06	0.0692	18	0.0148	10281	GCST90274761	rs428324	T	C	0.6047	Axin-1 levels	TRUE	reported
115829943	6.46e-11	-0.0797	1	0.0122	13224	GCST90274762	rs6328	A	C	0.3498	beta-nerve growth factor levels	TRUE	reported
96824143	3.57e-06	0.0584	4	0.0126	12858	GCST90274762	rs72673086	A	G	0.3152	beta-nerve growth factor levels	TRUE	reported
164064099	4.21e-06	-0.1187	4	0.0258	14742	GCST90274762	rs4017	T	C	0.9491	beta-nerve growth factor levels	TRUE	reported
166807640	1.76e-06	0.2208	4	0.0462	13421	GCST90274762	rs17689534	A	G	0.0229	beta-nerve growth factor levels	TRUE	reported
132971762	9.06e-07	0.1213	5	0.0247	14737	GCST90274762	rs12188775	T	G	0.9435	beta-nerve growth factor levels	TRUE	reported
838092	4.01e-06	0.0853	6	0.0185	14743	GCST90274762	rs77493302	T	C	0.8904	beta-nerve growth factor levels	TRUE	reported
31457874	1.67e-06	-0.0685	6	0.0143	11538	GCST90274762	rs2904780	A	C	0.3918	beta-nerve growth factor levels	TRUE	reported
32192617	4.4e-06	0.1203	6	0.0262	14743	GCST90274762	rs397081	T	C	0.9514	beta-nerve growth factor levels	TRUE	reported
153400418	4.41e-06	0.0629	6	0.0137	14729	GCST90274762	rs9479501	T	G	0.2135	beta-nerve growth factor levels	TRUE	reported
30944899	4.84e-07	0.1389	7	0.0276	14295	GCST90274762	rs12533747	A	G	0.0802	beta-nerve growth factor levels	TRUE	reported
130302087	4.35e-06	-0.1617	7	0.0352	14741	GCST90274762	rs17647697	A	C	0.9727	beta-nerve growth factor levels	TRUE	reported
151019021	4.74e-06	0.1867	7	0.0408	11344	GCST90274762	rs12539643	C	G	0.966	beta-nerve growth factor levels	TRUE	reported
13332042	7.81e-07	0.0578	8	0.0117	14729	GCST90274762	rs62494116	T	C	0.6636	beta-nerve growth factor levels	TRUE	reported
122948812	6.76e-07	0.0626	8	0.0126	14740	GCST90274762	rs1878359	A	G	0.719	beta-nerve growth factor levels	TRUE	reported
90362040	5.11e-11	-0.0775	9	0.0118	14295	GCST90274762	rs3128517	T	C	0.4965	beta-nerve growth factor levels	TRUE	reported
89839430	4.03e-07	-0.075	10	0.0148	13244	GCST90274762	rs12259196	A	G	0.1928	beta-nerve growth factor levels	TRUE	reported
69285337	2.59e-06	-0.055	14	0.0117	14295	GCST90274762	rs4899264	C	G	0.5283	beta-nerve growth factor levels	TRUE	reported
83608081	1.97e-06	-0.2055	14	0.0432	10894	GCST90274762	rs182658308	A	T	0.9685	beta-nerve growth factor levels	TRUE	reported
3327943	4.1e-06	0.2773	16	0.0602	11925	GCST90274762	rs140072192	A	G	0.0196	beta-nerve growth factor levels	TRUE	reported
55441626	1.42e-06	-0.1249	18	0.0259	11344	GCST90274762	rs62092633	T	C	0.1005	beta-nerve growth factor levels	TRUE	reported
16434937	9.82e-07	0.0607	19	0.0124	13675	GCST90274762	rs34559191	T	C	0.3088	beta-nerve growth factor levels	TRUE	reported
43780396	1.61e-06	-0.271	19	0.0565	13421	GCST90274762	rs117164089	T	C	0.014	beta-nerve growth factor levels	TRUE	reported
43942626	4.87e-06	0.2541	21	0.0556	13421	GCST90274762	rs148834134	T	C	0.0235	beta-nerve growth factor levels	TRUE	reported
49775973	3.59e-06	-0.2164	22	0.0467	14295	GCST90274762	rs13058191	C	G	0.0256	beta-nerve growth factor levels	TRUE	reported
2338015	1.78e-06	-0.2016	1	0.0422	13232	GCST90274763	rs34154371	T	C	0.9714	Caspase 8 levels	TRUE	reported
157270515	1.16e-06	-0.0812	1	0.0167	14295	GCST90274763	rs12073499	A	C	0.8466	Caspase 8 levels	TRUE	reported
202164805	1.56e-30	-0.1987	2	0.0173	14743	GCST90274763	rs56328050	C	G	0.8696	Caspase 8 levels	TRUE	reported
231090015	6.51e-07	-0.0806	2	0.0162	14743	GCST90274763	rs11695193	A	T	0.1582	Caspase 8 levels	TRUE	reported
152332673	3.34e-06	0.0781	3	0.0168	14743	GCST90274763	rs11709039	T	C	0.856	Caspase 8 levels	TRUE	reported
180339648	3.65e-07	0.3474	5	0.0683	12745	GCST90274763	rs148608719	A	G	0.0145	Caspase 8 levels	TRUE	reported
158193698	2.65e-06	0.0681	6	0.0145	14296	GCST90274763	rs1034059	A	G	0.6981	Caspase 8 levels	TRUE	reported
61833768	4.23e-06	0.4195	7	0.0912	6257	GCST90274763	rs187405204	T	C	0.9851	Caspase 8 levels	TRUE	reported
5557775	4.21e-06	0.1095	8	0.0238	14731	GCST90274763	rs111764025	C	G	0.9304	Caspase 8 levels	TRUE	reported
22742536	2.94e-06	-0.2001	9	0.0428	14744	GCST90274763	rs78449258	A	G	0.9804	Caspase 8 levels	TRUE	reported
84027526	7.01e-07	0.2044	10	0.0412	14741	GCST90274763	rs73306603	T	C	0.978	Caspase 8 levels	TRUE	reported
63817395	3.19e-06	-0.3615	11	0.0776	12330	GCST90274763	rs140844269	C	G	0.0099	Caspase 8 levels	TRUE	reported
62645486	1.99e-07	-0.0858	12	0.0165	14296	GCST90274763	rs1032417	C	G	0.1545	Caspase 8 levels	TRUE	reported
44566861	1.85e-06	0.2318	20	0.0486	14296	GCST90274763	rs137887001	C	G	0.9827	Caspase 8 levels	TRUE	reported
159175354	5.03e-11	0.0749	1	0.0114	14731	GCST90274764	rs12075	A	G	0.5547	Eotaxin levels	TRUE	reported
42906116	3.69e-49	-0.3316	3	0.0225	14733	GCST90274764	rs2228467	T	C	0.9289	Eotaxin levels	TRUE	reported
43179320	7.16e-07	0.1502	3	0.0303	14286	GCST90274764	rs79684468	T	C	0.0433	Eotaxin levels	TRUE	reported
46258902	1.75e-10	0.0785	3	0.0123	14286	GCST90274764	rs2201150	T	C	0.3561	Eotaxin levels	TRUE	reported
104507060	2.3e-06	-0.3374	4	0.0714	12303	GCST90274764	rs139597204	A	C	0.0128	Eotaxin levels	TRUE	reported
118058126	1.68e-06	-0.0656	5	0.0137	14715	GCST90274764	rs6894241	A	C	0.2333	Eotaxin levels	TRUE	reported
75495667	1.58e-22	0.2002	7	0.0205	14713	GCST90274764	rs757973	A	G	0.09	Eotaxin levels	TRUE	reported
11700967	1.36e-06	-0.0913	8	0.0189	14728	GCST90274764	rs73209015	A	T	0.1104	Eotaxin levels	TRUE	reported
128183195	4.85e-06	0.1929	10	0.0422	14247	GCST90274764	rs79432525	T	G	0.9754	Eotaxin levels	TRUE	reported
24773107	3.34e-06	-0.0609	11	0.0131	14286	GCST90274764	rs1564995	A	G	0.6155	Eotaxin levels	TRUE	reported
95274487	1.01e-06	0.1017	11	0.0208	14286	GCST90274764	rs34536806	T	G	0.9023	Eotaxin levels	TRUE	reported
105757994	3.1e-06	-0.1138	12	0.0244	14286	GCST90274764	rs35543857	A	G	0.9282	Eotaxin levels	TRUE	reported
24006879	2.99e-06	0.2107	16	0.0451	14730	GCST90274764	rs114744647	T	C	0.9774	Eotaxin levels	TRUE	reported
80051931	7.73e-10	-0.0818	16	0.0133	14286	GCST90274764	rs9940390	T	C	0.7358	Eotaxin levels	TRUE	reported
12254722	2.56e-06	0.1063	17	0.0226	10894	GCST90274764	rs554698477	A	G	0.8771	Eotaxin levels	TRUE	reported
32619052	6.78e-15	-0.1215	17	0.0156	14720	GCST90274764	rs79722574	T	C	0.167	Eotaxin levels	TRUE	reported
1508223	4.5e-06	0.0555	18	0.0121	14286	GCST90274764	rs55843637	C	G	0.5296	Eotaxin levels	TRUE	reported
37955248	3.29e-07	0.0817	19	0.016	14286	GCST90274764	rs2112920	C	G	0.8362	Eotaxin levels	TRUE	reported
49033630	3.11e-06	0.2826	20	0.0606	12933	GCST90274764	rs139476527	T	G	0.0125	Eotaxin levels	TRUE	reported
39593226	1.15e-06	-0.1678	21	0.0345	14722	GCST90274764	rs9976282	A	G	0.0333	Eotaxin levels	TRUE	reported
45003109	4.14e-06	-0.0861	22	0.0187	14286	GCST90274764	rs73171545	A	G	0.1199	Eotaxin levels	TRUE	reported
7425475	2.24e-06	0.0615	2	0.013	14288	GCST90274765	rs7595241	C	G	0.6941	C-C motif chemokine 19 levels	TRUE	reported
66640363	1.34e-06	0.1856	2	0.0384	14288	GCST90274765	rs10496135	C	G	0.9689	C-C motif chemokine 19 levels	TRUE	reported
204776176	6.65e-11	-0.0803	2	0.0123	13422	GCST90274765	rs13010492	C	G	0.4754	C-C motif chemokine 19 levels	TRUE	reported
58516854	1.15e-06	0.4485	3	0.0922	11439	GCST90274765	rs113539352	C	G	0.992	C-C motif chemokine 19 levels	TRUE	reported
132200719	7.53e-37	0.2346	3	0.0185	14728	GCST90274765	rs62292952	T	G	0.8822	C-C motif chemokine 19 levels	TRUE	reported
123839263	3.2e-06	-0.2096	4	0.045	14247	GCST90274765	rs79086127	T	C	0.0195	C-C motif chemokine 19 levels	TRUE	reported
145124024	1.03e-06	0.0596	4	0.0122	14288	GCST90274765	rs4554017	T	C	0.3904	C-C motif chemokine 19 levels	TRUE	reported
150442171	4.4e-06	0.0551	5	0.012	14288	GCST90274765	rs3792790	A	C	0.4736	C-C motif chemokine 19 levels	TRUE	reported
174187919	3.28e-07	0.0863	5	0.0169	14732	GCST90274765	rs6870560	T	C	0.8559	C-C motif chemokine 19 levels	TRUE	reported
32444093	1.41e-69	-0.4884	6	0.0277	14735	GCST90274765	rs9469127	C	G	0.9365	C-C motif chemokine 19 levels	TRUE	reported
32519041	6.9e-18	-0.1775	6	0.0206	9182	GCST90274765	rs28635588	A	G	0.8408	C-C motif chemokine 19 levels	TRUE	reported
125027776	1.42e-06	0.0757	6	0.0157	14731	GCST90274765	rs1415763	C	G	0.1687	C-C motif chemokine 19 levels	TRUE	reported
3911280	2.2e-06	0.0729	7	0.0154	14729	GCST90274765	rs10242459	A	G	0.8219	C-C motif chemokine 19 levels	TRUE	reported
61418130	1.43e-06	-0.3645	8	0.0756	11337	GCST90274765	rs73257451	T	C	0.989	C-C motif chemokine 19 levels	TRUE	reported
34710084	7.19e-18	-0.1464	9	0.017	14733	GCST90274765	rs11574915	A	C	0.8639	C-C motif chemokine 19 levels	TRUE	reported
35612978	2.99e-06	0.1238	9	0.0265	14735	GCST90274765	rs34791102	A	G	0.0534	C-C motif chemokine 19 levels	TRUE	reported
19813981	2.43e-07	-0.0697	12	0.0135	14735	GCST90274765	rs6486995	A	T	0.2452	C-C motif chemokine 19 levels	TRUE	reported
111904371	1.29e-09	-0.0801	12	0.0132	11785	GCST90274765	rs4766578	A	T	0.5095	C-C motif chemokine 19 levels	TRUE	reported
113647321	9.69e-07	-0.0671	13	0.0137	14722	GCST90274765	rs4907572	A	G	0.2653	C-C motif chemokine 19 levels	TRUE	reported
76855291	1.83e-06	-0.2939	14	0.0616	13422	GCST90274765	rs138108512	A	G	0.0119	C-C motif chemokine 19 levels	TRUE	reported
57300587	4.47e-06	0.1349	16	0.0294	14734	GCST90274765	rs74764632	A	T	0.9557	C-C motif chemokine 19 levels	TRUE	reported
14918425	2.4e-06	-0.2707	17	0.0574	13801	GCST90274765	rs147708384	T	C	0.0151	C-C motif chemokine 19 levels	TRUE	reported
17731243	1.68e-06	-0.1724	22	0.036	12404	GCST90274765	rs138440733	A	G	0.0585	C-C motif chemokine 19 levels	TRUE	reported
32260562	2.39e-06	0.2585	1	0.0548	14243	GCST90274766	rs11582772	T	C	0.9859	C-C motif chemokine 20 levels	TRUE	reported
238606022	4.61e-06	-0.0953	1	0.0208	14288	GCST90274766	rs111674022	T	C	0.0967	C-C motif chemokine 20 levels	TRUE	reported
228661828	7.18e-15	-0.0996	2	0.0128	14287	GCST90274766	rs10207134	T	C	0.326	C-C motif chemokine 20 levels	TRUE	reported
133019542	5e-06	0.1091	5	0.0239	14724	GCST90274766	rs13185268	T	C	0.9296	C-C motif chemokine 20 levels	TRUE	reported
1448190	2.38e-06	0.0637	6	0.0135	12404	GCST90274766	rs11242693	T	C	0.3674	C-C motif chemokine 20 levels	TRUE	reported
32635998	2.82e-07	-0.076	6	0.0148	14288	GCST90274766	rs9274623	T	G	0.215	C-C motif chemokine 20 levels	TRUE	reported
40998167	3.11e-15	0.1459	6	0.0185	14735	GCST90274766	rs742493	T	C	0.883	C-C motif chemokine 20 levels	TRUE	reported
22584718	1.8e-06	0.0573	8	0.012	14288	GCST90274766	rs1129474	T	C	0.5396	C-C motif chemokine 20 levels	TRUE	reported
115519904	5.5e-07	0.0636	9	0.0127	14718	GCST90274766	rs2796032	T	C	0.3159	C-C motif chemokine 20 levels	TRUE	reported
127693479	2.82e-06	0.1939	10	0.0414	14726	GCST90274766	rs41302923	A	G	0.9774	C-C motif chemokine 20 levels	TRUE	reported
42142787	4.63e-06	0.1191	11	0.026	14288	GCST90274766	rs10837780	T	C	0.9413	C-C motif chemokine 20 levels	TRUE	reported
19657540	1.09e-06	0.2057	12	0.0422	13230	GCST90274766	rs73072893	A	G	0.9739	C-C motif chemokine 20 levels	TRUE	reported
76655980	9.56e-07	0.3494	12	0.0713	10407	GCST90274766	rs564398411	T	C	0.9856	C-C motif chemokine 20 levels	TRUE	reported
104149874	7.02e-07	0.0635	12	0.0128	14721	GCST90274766	rs4981022	A	G	0.6933	C-C motif chemokine 20 levels	TRUE	reported
94625543	4.03e-06	-0.1512	14	0.0328	14728	GCST90274766	rs151092565	T	C	0.0376	C-C motif chemokine 20 levels	TRUE	reported
106782532	3.21e-06	-0.1602	14	0.0344	9786	GCST90274766	rs2003431	A	T	0.0632	C-C motif chemokine 20 levels	TRUE	reported
63795822	4.29e-06	0.0616	16	0.0134	12844	GCST90274766	rs6498926	A	T	0.3426	C-C motif chemokine 20 levels	TRUE	reported
67136325	2.56e-07	-0.185	17	0.0359	14243	GCST90274766	rs117753190	C	G	0.9688	C-C motif chemokine 20 levels	TRUE	reported
72761195	1.45e-07	-0.2256	17	0.0429	13224	GCST90274766	rs117900576	C	G	0.9694	C-C motif chemokine 20 levels	TRUE	reported
56487606	3.19e-06	-0.0736	18	0.0158	14288	GCST90274766	rs6420556	T	C	0.1755	C-C motif chemokine 20 levels	TRUE	reported
32961256	1.28e-06	0.0804	21	0.0166	14732	GCST90274766	rs35833676	T	C	0.1452	C-C motif chemokine 20 levels	TRUE	reported
44005002	1.89e-06	-0.1315	21	0.0276	14288	GCST90274766	rs13049624	A	G	0.9476	C-C motif chemokine 20 levels	TRUE	reported
49877754	4.09e-06	-0.1184	22	0.0257	14732	GCST90274766	rs5769672	T	G	0.9406	C-C motif chemokine 20 levels	TRUE	reported
161582200	4.92e-06	0.0603	1	0.0132	13422	GCST90274767	rs74127049	C	G	0.608	C-C motif chemokine 23 levels	TRUE	reported
203441260	1.01e-06	-0.3061	1	0.0626	12935	GCST90274767	rs146074782	A	G	0.0116	C-C motif chemokine 23 levels	TRUE	reported
241647342	4.83e-06	0.0983	2	0.0215	13650	GCST90274767	rs1001495	T	C	0.9113	C-C motif chemokine 23 levels	TRUE	reported
6127208	1.56e-06	0.2157	3	0.0449	14730	GCST90274767	rs143910182	T	C	0.0255	C-C motif chemokine 23 levels	TRUE	reported
14445911	8.24e-07	-0.21	3	0.0426	14724	GCST90274767	rs116683909	A	G	0.0278	C-C motif chemokine 23 levels	TRUE	reported
40054358	4.67e-06	0.1273	3	0.0278	14735	GCST90274767	rs74491711	A	G	0.048	C-C motif chemokine 23 levels	TRUE	reported
46462144	4.1e-06	0.0585	3	0.0127	14288	GCST90274767	rs4317138	T	C	0.6736	C-C motif chemokine 23 levels	TRUE	reported
77373079	4.78e-07	0.0574	4	0.0114	14736	GCST90274767	rs2870238	T	C	0.4869	C-C motif chemokine 23 levels	TRUE	reported
86144743	9.04e-07	0.1164	6	0.0237	14727	GCST90274767	rs12204524	C	G	0.9291	C-C motif chemokine 23 levels	TRUE	reported
3238978	3.42e-06	-0.0548	7	0.0118	14726	GCST90274767	rs4719850	T	C	0.5907	C-C motif chemokine 23 levels	TRUE	reported
17545964	2.7e-06	-0.1497	7	0.0319	14728	GCST90274767	rs73071153	A	G	0.0393	C-C motif chemokine 23 levels	TRUE	reported
18295482	4.39e-06	0.0574	10	0.0125	14725	GCST90274767	rs1926742	A	G	0.3093	C-C motif chemokine 23 levels	TRUE	reported
34433796	2.32e-06	-0.2064	10	0.0437	14735	GCST90274767	rs77354000	A	G	0.9788	C-C motif chemokine 23 levels	TRUE	reported
132905425	1.79e-07	0.0971	10	0.0186	14288	GCST90274767	rs11017721	A	G	0.1154	C-C motif chemokine 23 levels	TRUE	reported
1989274	7.7e-07	-0.0692	11	0.014	13224	GCST90274767	rs112492	A	G	0.7293	C-C motif chemokine 23 levels	TRUE	reported
84372512	4.45e-06	0.0927	11	0.0202	14725	GCST90274767	rs17735284	A	T	0.0922	C-C motif chemokine 23 levels	TRUE	reported
115081786	7.26e-08	0.224	11	0.0416	14734	GCST90274767	rs77083410	C	G	0.0223	C-C motif chemokine 23 levels	TRUE	reported
57405049	4.66e-06	0.0948	12	0.0207	14731	GCST90274767	rs73114426	A	G	0.0846	C-C motif chemokine 23 levels	TRUE	reported
21386459	2.69e-06	-0.0643	17	0.0137	14288	GCST90274767	rs12949647	A	G	0.7287	C-C motif chemokine 23 levels	TRUE	reported
34140999	9e-15	-0.2256	17	0.0291	11538	GCST90274767	rs7225405	T	G	0.0643	C-C motif chemokine 23 levels	TRUE	reported
34195180	3.85e-15	-0.3246	17	0.0413	14736	GCST90274767	rs117639761	A	C	0.9561	C-C motif chemokine 23 levels	TRUE	reported
34326215	1e-200	-0.5147	17	0.0158	14723	GCST90274767	rs712048	A	C	0.1497	C-C motif chemokine 23 levels	TRUE	reported
34445397	2.75e-07	-0.1285	17	0.025	14288	GCST90274767	rs16971993	T	C	0.0956	C-C motif chemokine 23 levels	TRUE	reported
34816052	4.81e-08	-0.2538	17	0.0465	13829	GCST90274767	rs77527696	T	C	0.0298	C-C motif chemokine 23 levels	TRUE	reported
45416741	1.25e-06	0.0669	19	0.0138	14720	GCST90274767	rs438811	T	C	0.2405	C-C motif chemokine 23 levels	TRUE	reported
51076281	9.5e-07	-0.1397	22	0.0285	13224	GCST90274767	rs113959305	T	C	0.0559	C-C motif chemokine 23 levels	TRUE	reported
23748852	1.97e-06	0.0566	1	0.0119	14287	GCST90274768	rs11589432	C	G	0.4781	C-C motif chemokine 25 levels	TRUE	reported
160762078	1.9e-06	-0.1934	1	0.0406	14734	GCST90274768	rs143132666	A	C	0.0225	C-C motif chemokine 25 levels	TRUE	reported
130959219	4.92e-06	-0.2782	2	0.0609	12880	GCST90274768	rs149395110	T	C	0.0129	C-C motif chemokine 25 levels	TRUE	reported
144213414	2.01e-06	0.0941	3	0.0198	14736	GCST90274768	rs7611785	A	G	0.103	C-C motif chemokine 25 levels	TRUE	reported
67085077	1.87e-06	-0.0777	6	0.0163	14288	GCST90274768	rs851850	A	G	0.846	C-C motif chemokine 25 levels	TRUE	reported
155146782	2.74e-06	-0.0755	7	0.0161	13667	GCST90274768	rs7806274	T	C	0.1668	C-C motif chemokine 25 levels	TRUE	reported
10694001	1.31e-06	0.1437	8	0.0297	14733	GCST90274768	rs111437511	T	C	0.0428	C-C motif chemokine 25 levels	TRUE	reported
23781453	2.52e-06	-0.0546	8	0.0116	14714	GCST90274768	rs1705699	T	C	0.5447	C-C motif chemokine 25 levels	TRUE	reported
42100809	6.11e-08	0.0769	8	0.0142	14732	GCST90274768	rs12114935	A	G	0.7856	C-C motif chemokine 25 levels	TRUE	reported
86838024	3.65e-06	-0.2681	9	0.0579	10797	GCST90274768	rs11140450	A	T	0.9693	C-C motif chemokine 25 levels	TRUE	reported
125200862	1.72e-06	0.3717	9	0.0777	11139	GCST90274768	rs116534774	T	C	0.9916	C-C motif chemokine 25 levels	TRUE	reported
136155000	1.52e-50	-0.2482	9	0.0166	11785	GCST90274768	rs635634	T	C	0.1875	C-C motif chemokine 25 levels	TRUE	reported
29446793	4.52e-06	0.2192	10	0.0478	14725	GCST90274768	rs79990760	A	G	0.9825	C-C motif chemokine 25 levels	TRUE	reported
24600146	3.06e-06	0.0546	11	0.0117	14728	GCST90274768	rs11028036	A	G	0.5707	C-C motif chemokine 25 levels	TRUE	reported
50675038	4.96e-06	-0.0822	11	0.018	9830	GCST90274768	rs200184122	T	C	0.6982	C-C motif chemokine 25 levels	TRUE	reported
64434151	1.76e-06	-0.0865	11	0.0181	14732	GCST90274768	rs10792444	T	C	0.8838	C-C motif chemokine 25 levels	TRUE	reported
75419643	4.12e-06	0.0548	11	0.0119	14731	GCST90274768	rs636479	A	G	0.3757	C-C motif chemokine 25 levels	TRUE	reported
578100	1.66e-23	-0.1159	12	0.0116	14725	GCST90274768	rs7296588	A	G	0.4365	C-C motif chemokine 25 levels	TRUE	reported
81177765	1.67e-06	-0.0637	12	0.0133	12404	GCST90274768	rs7137942	A	G	0.6502	C-C motif chemokine 25 levels	TRUE	reported
22284926	3.14e-07	-0.0624	13	0.0122	14288	GCST90274768	rs521795	T	C	0.3844	C-C motif chemokine 25 levels	TRUE	reported
56638156	2.17e-06	0.2127	15	0.0449	14727	GCST90274768	rs147851492	A	G	0.0215	C-C motif chemokine 25 levels	TRUE	reported
2511738	5.1e-07	-0.0673	18	0.0134	14715	GCST90274768	rs12606983	T	C	0.2475	C-C motif chemokine 25 levels	TRUE	reported
8041383	1.4e-12	0.1261	19	0.0178	14288	GCST90274768	rs10401186	A	G	0.1309	C-C motif chemokine 25 levels	TRUE	reported
8120498	1e-200	-0.7591	19	0.0145	14288	GCST90274768	rs62124688	A	G	0.8223	C-C motif chemokine 25 levels	TRUE	reported
8187968	5.37e-30	-0.1775	19	0.0156	14730	GCST90274768	rs62126084	A	T	0.1669	C-C motif chemokine 25 levels	TRUE	reported
8238293	1.01e-09	-0.0733	19	0.012	14288	GCST90274768	rs10426282	T	G	0.4919	C-C motif chemokine 25 levels	TRUE	reported
49206145	6.2e-182	-0.3279	19	0.0114	14734	GCST90274768	rs516316	C	G	0.4445	C-C motif chemokine 25 levels	TRUE	reported
64836646	1.72e-06	-0.1263	1	0.0264	14734	GCST90274769	rs1514964	T	C	0.9486	C-C motif chemokine 28 levels	TRUE	reported
154994265	4.16e-06	0.0534	1	0.0116	14286	GCST90274769	rs6671688	T	C	0.5411	C-C motif chemokine 28 levels	TRUE	reported
207095623	9.04e-09	0.0638	1	0.0111	14726	GCST90274769	rs291084	C	G	0.5279	C-C motif chemokine 28 levels	TRUE	reported
111889358	6.55e-07	0.2696	2	0.0542	14244	GCST90274769	rs76291845	A	G	0.9859	C-C motif chemokine 28 levels	TRUE	reported
207076122	9.64e-08	-0.1056	2	0.0198	14731	GCST90274769	rs112641086	T	C	0.0895	C-C motif chemokine 28 levels	TRUE	reported
102569209	8.06e-07	-0.0597	4	0.0121	14285	GCST90274769	rs2866626	C	G	0.6079	C-C motif chemokine 28 levels	TRUE	reported
157065076	4.7e-06	0.0531	4	0.0116	14730	GCST90274769	rs7661151	T	C	0.6323	C-C motif chemokine 28 levels	TRUE	reported
43405459	8.71e-09	0.0702	5	0.0122	12829	GCST90274769	rs4866742	T	C	0.4126	C-C motif chemokine 28 levels	TRUE	reported
84924989	2.49e-06	0.2298	5	0.0488	12633	GCST90274769	rs116782490	A	C	0.9815	C-C motif chemokine 28 levels	TRUE	reported
102824347	1.85e-07	-0.1684	5	0.0323	14725	GCST90274769	rs78843608	A	G	0.0376	C-C motif chemokine 28 levels	TRUE	reported
131707429	3.1e-06	0.0597	5	0.0128	11780	GCST90274769	rs2631360	A	G	0.5481	C-C motif chemokine 28 levels	TRUE	reported
115560778	3.79e-06	0.1812	7	0.0392	14722	GCST90274769	rs143400203	T	C	0.0244	C-C motif chemokine 28 levels	TRUE	reported
90419900	2.68e-08	-0.2853	9	0.0513	12933	GCST90274769	rs76669782	A	C	0.0176	C-C motif chemokine 28 levels	TRUE	reported
136145414	6.41e-07	-0.115	9	0.0231	7943	GCST90274769	rs587611953	A	C	0.1851	C-C motif chemokine 28 levels	TRUE	reported
90264140	1.34e-06	-0.058	10	0.012	14286	GCST90274769	rs2477954	T	C	0.6211	C-C motif chemokine 28 levels	TRUE	reported
105492625	3.04e-06	-0.1844	10	0.0395	14734	GCST90274769	rs78552613	T	C	0.0271	C-C motif chemokine 28 levels	TRUE	reported
25452442	4.02e-06	-0.0959	11	0.0208	10894	GCST90274769	rs371663005	A	G	0.8571	C-C motif chemokine 28 levels	TRUE	reported
113953622	5.02e-08	-0.1935	11	0.0355	14734	GCST90274769	rs73000929	A	G	0.0347	C-C motif chemokine 28 levels	TRUE	reported
54692061	5.53e-09	-0.0688	12	0.0118	14285	GCST90274769	rs6580980	A	G	0.4015	C-C motif chemokine 28 levels	TRUE	reported
55558442	3.4e-07	0.3427	12	0.0672	11273	GCST90274769	rs546951873	A	G	0.0122	C-C motif chemokine 28 levels	TRUE	reported
106647340	4.77e-06	0.129	13	0.0282	14734	GCST90274769	rs77569365	T	G	0.9561	C-C motif chemokine 28 levels	TRUE	reported
7459299	4.92e-07	-0.0855	17	0.017	10894	GCST90274769	rs11078696	T	G	0.7824	C-C motif chemokine 28 levels	TRUE	reported
1508223	3.96e-06	0.0549	18	0.0119	14286	GCST90274769	rs55843637	C	G	0.5287	C-C motif chemokine 28 levels	TRUE	reported
74179338	2.87e-06	0.2181	18	0.0466	11982	GCST90274769	rs71363004	C	G	0.9802	C-C motif chemokine 28 levels	TRUE	reported
55238516	3.71e-06	0.242	19	0.0523	8911	GCST90274769	rs113582651	T	G	0.0489	C-C motif chemokine 28 levels	TRUE	reported
38406782	1.58e-08	0.0684	22	0.0121	14285	GCST90274769	rs139902	A	C	0.3659	C-C motif chemokine 28 levels	TRUE	reported
236974412	2.31e-06	0.2915	2	0.0617	14296	GCST90274770	rs116193969	A	T	0.0134	C-C motif chemokine 4 levels	TRUE	reported
756117	1.37e-06	0.1956	3	0.0405	14723	GCST90274770	rs116309267	C	G	0.0299	C-C motif chemokine 4 levels	TRUE	reported
46384204	1e-200	0.5651	3	0.0184	14296	GCST90274770	rs113341849	A	G	0.1268	C-C motif chemokine 4 levels	TRUE	reported
46459749	3.24e-08	-0.2294	3	0.0415	13865	GCST90274770	rs140505982	T	C	0.0248	C-C motif chemokine 4 levels	TRUE	reported
38798935	3.56e-07	0.0728	4	0.0143	12859	GCST90274770	rs5743614	T	C	0.2565	C-C motif chemokine 4 levels	TRUE	reported
53951496	4.79e-06	0.0869	4	0.019	12800	GCST90274770	rs111476793	A	G	0.1344	C-C motif chemokine 4 levels	TRUE	reported
157055604	2.33e-06	-0.2607	4	0.0552	13809	GCST90274770	rs78044056	A	G	0.0138	C-C motif chemokine 4 levels	TRUE	reported
11317698	4.51e-06	0.0743	5	0.0162	14738	GCST90274770	rs42279	T	C	0.1598	C-C motif chemokine 4 levels	TRUE	reported
33775793	3.07e-06	0.2123	5	0.0455	14255	GCST90274770	rs112315344	T	G	0.0284	C-C motif chemokine 4 levels	TRUE	reported
105528047	4.88e-06	0.085	9	0.0186	14296	GCST90274770	rs10990301	A	T	0.8839	C-C motif chemokine 4 levels	TRUE	reported
132716137	2.87e-06	0.0833	10	0.0178	14296	GCST90274770	rs56131468	A	G	0.1323	C-C motif chemokine 4 levels	TRUE	reported
52285090	2.67e-06	0.1953	12	0.0416	14257	GCST90274770	rs143960014	A	G	0.0228	C-C motif chemokine 4 levels	TRUE	reported
67722012	3.77e-07	-0.0635	12	0.0125	14296	GCST90274770	rs1161092	A	G	0.6742	C-C motif chemokine 4 levels	TRUE	reported
79338459	2.37e-06	-0.1765	16	0.0374	14741	GCST90274770	rs72800563	T	G	0.9693	C-C motif chemokine 4 levels	TRUE	reported
34421139	6.72e-08	-0.0745	17	0.0138	14295	GCST90274770	rs1634503	A	G	0.2416	C-C motif chemokine 4 levels	TRUE	reported
34819750	2.11e-124	-0.4104	17	0.0173	14295	GCST90274770	rs8064426	A	G	0.1459	C-C motif chemokine 4 levels	TRUE	reported
34945214	2.38e-16	0.2321	17	0.0283	13662	GCST90274770	rs17692864	T	C	0.9406	C-C motif chemokine 4 levels	TRUE	reported
18917908	3.85e-07	0.2797	19	0.0551	12745	GCST90274770	rs137896358	T	C	0.0186	C-C motif chemokine 4 levels	TRUE	reported
26966560	4.5e-06	-0.0899	21	0.0196	10894	GCST90274770	rs4817032	A	T	0.8283	C-C motif chemokine 4 levels	TRUE	reported
25261696	4.61e-06	-0.0559	1	0.0122	14286	GCST90274771	rs10903115	A	G	0.4429	Natural killer cell receptor 2B4 levels	TRUE	reported
44253015	4.05e-10	0.0744	1	0.0119	14286	GCST90274771	rs3828139	T	C	0.4677	Natural killer cell receptor 2B4 levels	TRUE	reported
88677329	5.88e-07	0.2053	1	0.0411	14731	GCST90274771	rs147033439	A	G	0.0249	Natural killer cell receptor 2B4 levels	TRUE	reported
160773957	1.24e-07	-0.0624	1	0.0118	14287	GCST90274771	rs11265488	A	G	0.4675	Natural killer cell receptor 2B4 levels	TRUE	reported
160803802	3.99e-71	0.2122	1	0.0119	14287	GCST90274771	rs11265493	A	G	0.4066	Natural killer cell receptor 2B4 levels	TRUE	reported
62495209	1.61e-08	0.0661	2	0.0117	14720	GCST90274771	rs4672486	A	G	0.4329	Natural killer cell receptor 2B4 levels	TRUE	reported
79554556	1.68e-06	-0.0589	2	0.0123	14287	GCST90274771	rs1434219	T	C	0.4388	Natural killer cell receptor 2B4 levels	TRUE	reported
111846068	2.31e-08	0.0704	2	0.0126	14729	GCST90274771	rs56272634	T	C	0.6994	Natural killer cell receptor 2B4 levels	TRUE	reported
27611759	4.59e-06	-0.0637	4	0.0139	14287	GCST90274771	rs1574847	C	G	0.2366	Natural killer cell receptor 2B4 levels	TRUE	reported
174530615	8.65e-08	-0.1804	4	0.0337	14728	GCST90274771	rs114758826	A	G	0.0393	Natural killer cell receptor 2B4 levels	TRUE	reported
96078542	4.15e-06	0.2288	5	0.0497	14734	GCST90274771	rs78142752	T	C	0.0184	Natural killer cell receptor 2B4 levels	TRUE	reported
614064	5.87e-07	-0.1074	6	0.0215	14731	GCST90274771	rs6928352	A	G	0.0794	Natural killer cell receptor 2B4 levels	TRUE	reported
3921805	2.88e-06	0.0627	8	0.0134	11782	GCST90274771	rs2554697	A	G	0.6347	Natural killer cell receptor 2B4 levels	TRUE	reported
106570964	4.99e-06	0.063	8	0.0138	14287	GCST90274771	rs34826779	T	G	0.248	Natural killer cell receptor 2B4 levels	TRUE	reported
92856642	1.2e-06	-0.3705	9	0.0763	12304	GCST90274771	rs10992054	T	C	0.9873	Natural killer cell receptor 2B4 levels	TRUE	reported
94575608	1.84e-06	0.0768	11	0.0161	14287	GCST90274771	rs11020961	A	G	0.8167	Natural killer cell receptor 2B4 levels	TRUE	reported
126335329	1.79e-06	-0.0702	11	0.0147	14729	GCST90274771	rs11220506	A	G	0.1876	Natural killer cell receptor 2B4 levels	TRUE	reported
111884608	1.27e-19	0.116	12	0.0128	11784	GCST90274771	rs3184504	T	C	0.4764	Natural killer cell receptor 2B4 levels	TRUE	reported
48902293	4.97e-06	-0.2146	16	0.047	14725	GCST90274771	rs149458216	A	C	0.0182	Natural killer cell receptor 2B4 levels	TRUE	reported
7088423	5.37e-10	-0.0776	17	0.0125	14287	GCST90274771	rs72837690	T	C	0.6405	Natural killer cell receptor 2B4 levels	TRUE	reported
17214005	3.33e-06	0.1618	22	0.0348	14725	GCST90274771	rs139924614	A	G	0.9666	Natural killer cell receptor 2B4 levels	TRUE	reported
211450157	1.67e-06	0.1978	1	0.0413	14725	GCST90274772	rs4278412	C	G	0.0203	CD40L receptor levels	TRUE	reported
122731427	4.5e-07	0.109	2	0.0216	14288	GCST90274772	rs138897138	A	G	0.914	CD40L receptor levels	TRUE	reported
161368905	4.55e-06	0.0541	2	0.0118	14288	GCST90274772	rs4664334	T	C	0.5003	CD40L receptor levels	TRUE	reported
3773438	3.46e-06	0.0789	3	0.017	14721	GCST90274772	rs3967170	A	G	0.1353	CD40L receptor levels	TRUE	reported
7304426	4.76e-06	0.3143	4	0.0687	10795	GCST90274772	rs12500563	T	G	0.9875	CD40L receptor levels	TRUE	reported
55046724	3.22e-06	-0.0582	4	0.0125	12403	GCST90274772	rs9993874	A	G	0.4883	CD40L receptor levels	TRUE	reported
22137911	2.87e-07	-0.0662	5	0.0129	12404	GCST90274772	rs141401004	C	G	0.4415	CD40L receptor levels	TRUE	reported
141740384	3.39e-06	-0.3275	6	0.0705	12778	GCST90274772	rs551896428	T	C	0.9887	CD40L receptor levels	TRUE	reported
29807677	2.86e-06	0.1568	7	0.0335	10894	GCST90274772	rs200824954	T	G	0.0642	CD40L receptor levels	TRUE	reported
29426599	3.95e-06	0.1458	9	0.0316	14728	GCST90274772	rs75626299	C	G	0.9638	CD40L receptor levels	TRUE	reported
45595067	9.64e-08	0.064	13	0.012	14288	GCST90274772	rs9526031	A	C	0.4882	CD40L receptor levels	TRUE	reported
26829521	3.41e-06	-0.0562	15	0.0121	14736	GCST90274772	rs8024256	A	G	0.3092	CD40L receptor levels	TRUE	reported
84304113	1.12e-06	-0.0599	16	0.0123	14287	GCST90274772	rs404842	A	G	0.6433	CD40L receptor levels	TRUE	reported
57861085	3.34e-09	0.0686	19	0.0116	14722	GCST90274772	rs7250371	T	C	0.3648	CD40L receptor levels	TRUE	reported
44464356	4.28e-16	0.3553	20	0.0437	14736	GCST90274772	rs117191103	T	C	0.0208	CD40L receptor levels	TRUE	reported
44606446	2.53e-11	-0.1788	20	0.0268	14288	GCST90274772	rs73128569	A	T	0.9406	CD40L receptor levels	TRUE	reported
44735263	1e-200	-0.4505	20	0.0126	14727	GCST90274772	rs6032663	T	G	0.256	CD40L receptor levels	TRUE	reported
18103398	3.33e-06	0.1632	21	0.0351	11979	GCST90274772	rs138739860	T	G	0.9648	CD40L receptor levels	TRUE	reported
45002809	1.21e-07	0.1085	22	0.0205	12402	GCST90274772	rs12152184	A	G	0.8849	CD40L receptor levels	TRUE	reported
1103150	2.27e-06	0.0695	1	0.0147	13670	GCST90274773	rs61768480	A	G	0.2776	T-cell surface glycoprotein CD5 levels	TRUE	reported
179526214	4.06e-09	0.1841	1	0.0313	14287	GCST90274773	rs61747728	T	C	0.0399	T-cell surface glycoprotein CD5 levels	TRUE	reported
204776176	1.38e-06	-0.0589	2	0.0122	13421	GCST90274773	rs13010492	C	G	0.4754	T-cell surface glycoprotein CD5 levels	TRUE	reported
47239457	2.76e-06	0.1833	3	0.0391	11720	GCST90274773	rs563284470	A	G	0.9694	T-cell surface glycoprotein CD5 levels	TRUE	reported
77211819	1.05e-07	-0.0803	4	0.0151	11967	GCST90274773	rs138861398	A	C	0.2321	T-cell surface glycoprotein CD5 levels	TRUE	reported
164762615	1.37e-06	0.141	4	0.0292	9398	GCST90274773	rs74874989	A	G	0.1033	T-cell surface glycoprotein CD5 levels	TRUE	reported
176733341	1.85e-07	-0.0683	5	0.0131	14287	GCST90274773	rs4073745	A	G	0.7003	T-cell surface glycoprotein CD5 levels	TRUE	reported
4714797	2.97e-06	-0.1014	6	0.0217	14727	GCST90274773	rs72821405	T	C	0.0833	T-cell surface glycoprotein CD5 levels	TRUE	reported
32020238	1.99e-07	0.0832	6	0.016	14730	GCST90274773	rs527506034	A	G	0.8464	T-cell surface glycoprotein CD5 levels	TRUE	reported
32600375	3.7e-09	0.0973	6	0.0165	14735	GCST90274773	rs3104373	T	C	0.1469	T-cell surface glycoprotein CD5 levels	TRUE	reported
50716017	5.06e-07	0.0623	7	0.0124	14287	GCST90274773	rs2237450	T	C	0.6389	T-cell surface glycoprotein CD5 levels	TRUE	reported
97499410	3.68e-06	-0.1134	7	0.0245	14287	GCST90274773	rs17345759	A	C	0.9301	T-cell surface glycoprotein CD5 levels	TRUE	reported
27496604	9.38e-07	0.1638	9	0.0334	14287	GCST90274773	rs17769062	T	C	0.9589	T-cell surface glycoprotein CD5 levels	TRUE	reported
105614669	2.31e-07	-0.4169	9	0.0806	11438	GCST90274773	rs192582121	A	T	0.9916	T-cell surface glycoprotein CD5 levels	TRUE	reported
6251691	8.4e-07	-0.1261	10	0.0256	14287	GCST90274773	rs117276991	A	G	0.0751	T-cell surface glycoprotein CD5 levels	TRUE	reported
71211945	1.89e-06	-0.0629	10	0.0132	14709	GCST90274773	rs12416520	A	G	0.7492	T-cell surface glycoprotein CD5 levels	TRUE	reported
114454187	1.79e-06	-0.1681	10	0.0352	14726	GCST90274773	rs60562286	A	T	0.0327	T-cell surface glycoprotein CD5 levels	TRUE	reported
4281522	2.66e-06	0.1465	11	0.0312	11760	GCST90274773	rs4910962	A	C	0.9341	T-cell surface glycoprotein CD5 levels	TRUE	reported
60793651	1.8e-19	0.1083	11	0.012	14735	GCST90274773	rs4939490	C	G	0.6328	T-cell surface glycoprotein CD5 levels	TRUE	reported
60922561	2.85e-21	0.1193	11	0.0126	12835	GCST90274773	rs674379	C	G	0.6395	T-cell surface glycoprotein CD5 levels	TRUE	reported
31688535	1.74e-06	0.0569	12	0.0119	14287	GCST90274773	rs1259355	A	G	0.4361	T-cell surface glycoprotein CD5 levels	TRUE	reported
111884608	7.29e-29	0.1427	12	0.0128	11784	GCST90274773	rs3184504	T	C	0.4764	T-cell surface glycoprotein CD5 levels	TRUE	reported
39003323	6.12e-07	0.2374	13	0.0476	14248	GCST90274773	rs117516652	A	G	0.9826	T-cell surface glycoprotein CD5 levels	TRUE	reported
93329692	4.35e-06	-0.0588	14	0.0128	13236	GCST90274773	rs11622090	T	C	0.3206	T-cell surface glycoprotein CD5 levels	TRUE	reported
45545720	1.44e-10	-0.1199	18	0.0187	14287	GCST90274773	rs7242462	A	G	0.8853	T-cell surface glycoprotein CD5 levels	TRUE	reported
48833608	2.61e-06	0.1471	19	0.0313	14735	GCST90274773	rs4893	A	G	0.9627	T-cell surface glycoprotein CD5 levels	TRUE	reported
4327524	7.97e-08	0.1766	1	0.0329	14733	GCST90274774	rs143374617	T	C	0.0397	T-cell surface glycoprotein CD6 isoform levels	TRUE	reported
95171460	2.84e-06	-0.0721	1	0.0154	14727	GCST90274774	rs841332	A	G	0.8286	T-cell surface glycoprotein CD6 isoform levels	TRUE	reported
194299592	2.22e-06	-0.1855	1	0.0392	12404	GCST90274774	rs12074680	A	G	0.0301	T-cell surface glycoprotein CD6 isoform levels	TRUE	reported
173467755	2.97e-06	-0.2416	2	0.0517	13800	GCST90274774	rs35086654	T	C	0.017	T-cell surface glycoprotein CD6 isoform levels	TRUE	reported
227938476	1.78e-06	-0.1796	2	0.0376	14710	GCST90274774	rs72969761	A	T	0.97	T-cell surface glycoprotein CD6 isoform levels	TRUE	reported
83099601	9.64e-08	0.0688	4	0.0129	12404	GCST90274774	rs74886615	A	T	0.6149	T-cell surface glycoprotein CD6 isoform levels	TRUE	reported
115590077	2.04e-06	-0.3481	7	0.0733	11273	GCST90274774	rs574143589	T	C	0.9886	T-cell surface glycoprotein CD6 isoform levels	TRUE	reported
153635380	1.43e-06	0.0646	7	0.0134	14735	GCST90274774	rs9691968	A	C	0.2505	T-cell surface glycoprotein CD6 isoform levels	TRUE	reported
79672562	8.78e-07	-0.0831	8	0.0169	12404	GCST90274774	rs115830154	A	G	0.8277	T-cell surface glycoprotein CD6 isoform levels	TRUE	reported
33117954	7.49e-07	0.0955	9	0.0193	14735	GCST90274774	rs60988380	T	C	0.1058	T-cell surface glycoprotein CD6 isoform levels	TRUE	reported
60109169	3.42e-06	0.0613	11	0.0132	14734	GCST90274774	rs11230282	A	G	0.261	T-cell surface glycoprotein CD6 isoform levels	TRUE	reported
60731771	5.13e-150	0.3	11	0.0115	14726	GCST90274774	rs550421	A	G	0.5559	T-cell surface glycoprotein CD6 isoform levels	TRUE	reported
60770601	1e-200	0.4025	11	0.0118	14729	GCST90274774	rs7396422	T	C	0.3408	T-cell surface glycoprotein CD6 isoform levels	TRUE	reported
60819594	2.58e-16	-0.2482	11	0.0303	14726	GCST90274774	rs7119502	A	G	0.0439	T-cell surface glycoprotein CD6 isoform levels	TRUE	reported
60886913	4.48e-08	0.0848	11	0.0155	14732	GCST90274774	rs2241002	T	C	0.1739	T-cell surface glycoprotein CD6 isoform levels	TRUE	reported
134282292	6.32e-07	0.2909	11	0.0584	11760	GCST90274774	rs534268736	T	C	0.0166	T-cell surface glycoprotein CD6 isoform levels	TRUE	reported
111973358	4.86e-18	0.116	12	0.0134	11335	GCST90274774	rs597808	A	G	0.4779	T-cell surface glycoprotein CD6 isoform levels	TRUE	reported
86486037	4.83e-06	-0.1079	16	0.0236	14729	GCST90274774	rs8051133	A	G	0.0691	T-cell surface glycoprotein CD6 isoform levels	TRUE	reported
37638221	3.17e-06	0.1752	22	0.0376	14237	GCST90274774	rs35634144	C	G	0.9711	T-cell surface glycoprotein CD6 isoform levels	TRUE	reported
101804329	3.84e-06	-0.2176	1	0.0471	14286	GCST90274775	rs61782461	T	C	0.9829	CUB domain-containing protein 1 levels	TRUE	reported
155197602	2.4e-06	-0.0566	1	0.012	14286	GCST90274775	rs2990246	C	G	0.4028	CUB domain-containing protein 1 levels	TRUE	reported
148430383	2.46e-06	-0.1093	2	0.0232	14734	GCST90274775	rs59872649	A	G	0.0652	CUB domain-containing protein 1 levels	TRUE	reported
43423959	1.2e-07	0.0757	3	0.0143	12403	GCST90274775	rs34027772	T	C	0.2607	CUB domain-containing protein 1 levels	TRUE	reported
45130725	1.18e-30	-0.1738	3	0.0151	14286	GCST90274775	rs7618923	T	C	0.1811	CUB domain-containing protein 1 levels	TRUE	reported
45187785	1.14e-95	0.303	3	0.0146	14730	GCST90274775	rs2276862	C	G	0.8212	CUB domain-containing protein 1 levels	TRUE	reported
58453757	2.1e-06	-0.148	3	0.0312	14725	GCST90274775	rs35478654	T	C	0.0367	CUB domain-containing protein 1 levels	TRUE	reported
53951496	8.76e-07	0.0895	4	0.0182	12790	GCST90274775	rs111476793	A	G	0.1339	CUB domain-containing protein 1 levels	TRUE	reported
2103391	5.55e-07	-0.0781	5	0.0156	14719	GCST90274775	rs10044847	C	G	0.8283	CUB domain-containing protein 1 levels	TRUE	reported
72411335	3.46e-06	-0.0738	5	0.0159	14286	GCST90274775	rs6452820	A	G	0.8367	CUB domain-containing protein 1 levels	TRUE	reported
32602396	2.64e-15	-0.0933	6	0.0118	14733	GCST90274775	rs9272226	T	C	0.6505	CUB domain-containing protein 1 levels	TRUE	reported
162326838	1.19e-06	0.0957	6	0.0197	14286	GCST90274775	rs118116993	A	T	0.0969	CUB domain-containing protein 1 levels	TRUE	reported
89774204	5.59e-07	-0.2998	7	0.0599	11718	GCST90274775	rs573808300	A	G	0.0121	CUB domain-containing protein 1 levels	TRUE	reported
61937553	1.14e-06	-0.0579	8	0.0119	14286	GCST90274775	rs6991332	T	C	0.6455	CUB domain-containing protein 1 levels	TRUE	reported
21413803	6.53e-08	-0.0616	9	0.0114	14724	GCST90274775	rs10964983	C	G	0.5862	CUB domain-containing protein 1 levels	TRUE	reported
126188405	2e-12	0.0816	11	0.0116	14286	GCST90274775	rs672806	A	G	0.4097	CUB domain-containing protein 1 levels	TRUE	reported
126261564	1.4e-23	0.1221	11	0.0122	14726	GCST90274775	rs12290068	A	G	0.3187	CUB domain-containing protein 1 levels	TRUE	reported
84915900	1.96e-06	0.0609	13	0.0128	14286	GCST90274775	rs17078000	A	G	0.7179	CUB domain-containing protein 1 levels	TRUE	reported
59010649	4.55e-06	-0.0541	14	0.0118	14733	GCST90274775	rs28535751	T	C	0.6294	CUB domain-containing protein 1 levels	TRUE	reported
46462357	3.88e-06	0.3879	16	0.084	8827	GCST90274775	rs544425471	C	G	0.9894	CUB domain-containing protein 1 levels	TRUE	reported
79183747	9.09e-07	-0.0658	16	0.0134	14715	GCST90274775	rs12928188	A	T	0.2312	CUB domain-containing protein 1 levels	TRUE	reported
38720826	1.79e-06	-0.1323	17	0.0277	14734	GCST90274775	rs74811341	T	C	0.0513	CUB domain-containing protein 1 levels	TRUE	reported
19991319	3.09e-07	0.0737	18	0.0144	14286	GCST90274775	rs7506429	A	C	0.7965	CUB domain-containing protein 1 levels	TRUE	reported
11270867	7.35e-07	-0.0619	19	0.0125	14734	GCST90274775	rs4804148	T	C	0.7187	CUB domain-containing protein 1 levels	TRUE	reported
18761853	2.51e-06	0.4557	20	0.0968	8372	GCST90274775	rs146583535	A	G	0.0265	CUB domain-containing protein 1 levels	TRUE	reported
31852311	2.15e-06	-0.1938	22	0.0409	9844	GCST90274775	rs191929998	A	G	0.9581	CUB domain-containing protein 1 levels	TRUE	reported
110474695	2.64e-06	0.0775	1	0.0165	11335	GCST90274776	rs7538029	A	C	0.2211	Macrophage colony-stimulating factor 1 levels	TRUE	reported
110503296	3.31e-46	0.1684	1	0.0118	14286	GCST90274776	rs17610659	T	C	0.4821	Macrophage colony-stimulating factor 1 levels	TRUE	reported
179682087	3.45e-06	0.1439	1	0.031	12840	GCST90274776	rs142421172	A	G	0.044	Macrophage colony-stimulating factor 1 levels	TRUE	reported
8775320	1.46e-06	0.0944	2	0.0196	14286	GCST90274776	rs11685487	T	C	0.1197	Macrophage colony-stimulating factor 1 levels	TRUE	reported
27764122	1.75e-06	0.0827	2	0.0173	12403	GCST90274776	rs116443177	T	C	0.1595	Macrophage colony-stimulating factor 1 levels	TRUE	reported
140484970	4.42e-06	-0.2277	2	0.0496	13799	GCST90274776	rs115370595	A	G	0.9815	Macrophage colony-stimulating factor 1 levels	TRUE	reported
1448327	1.51e-06	0.1366	3	0.0284	9398	GCST90274776	rs534521503	T	G	0.0881	Macrophage colony-stimulating factor 1 levels	TRUE	reported
47239457	5.93e-08	0.2087	3	0.0385	11720	GCST90274776	rs563284470	A	G	0.9696	Macrophage colony-stimulating factor 1 levels	TRUE	reported
115295680	3.64e-06	0.0778	3	0.0168	14286	GCST90274776	rs76421506	A	G	0.853	Macrophage colony-stimulating factor 1 levels	TRUE	reported
171430935	4.88e-06	-0.0914	3	0.02	14286	GCST90274776	rs74849049	T	G	0.8992	Macrophage colony-stimulating factor 1 levels	TRUE	reported
13713646	4.81e-06	-0.1189	4	0.026	12838	GCST90274776	rs78652121	C	G	0.0697	Macrophage colony-stimulating factor 1 levels	TRUE	reported
78775099	1.76e-06	0.0583	5	0.0122	14727	GCST90274776	rs10042665	C	G	0.3043	Macrophage colony-stimulating factor 1 levels	TRUE	reported
30075103	8.05e-07	-0.075	6	0.0152	14734	GCST90274776	rs2523992	T	G	0.8323	Macrophage colony-stimulating factor 1 levels	TRUE	reported
58388232	1.25e-06	-0.0601	12	0.0124	13237	GCST90274776	rs1605333	C	G	0.6484	Macrophage colony-stimulating factor 1 levels	TRUE	reported
58461604	3.79e-06	-0.1225	14	0.0265	14723	GCST90274776	rs17734417	T	C	0.9466	Macrophage colony-stimulating factor 1 levels	TRUE	reported
78693608	1.47e-06	0.1151	14	0.0239	14715	GCST90274776	rs75869070	A	G	0.936	Macrophage colony-stimulating factor 1 levels	TRUE	reported
60437963	1.53e-06	-0.199	16	0.0414	14247	GCST90274776	rs72783071	T	C	0.0231	Macrophage colony-stimulating factor 1 levels	TRUE	reported
45546185	2.43e-06	-0.0872	18	0.0185	14286	GCST90274776	rs7227917	A	G	0.8823	Macrophage colony-stimulating factor 1 levels	TRUE	reported
58875573	4.82e-06	-0.1989	19	0.0435	14286	GCST90274776	rs117591817	C	G	0.0348	Macrophage colony-stimulating factor 1 levels	TRUE	reported
102420542	2.45e-06	-0.1244	1	0.0264	14735	GCST90274777	rs1536565	A	G	0.9481	Cystatin D levels	TRUE	reported
202185979	3.8e-07	0.0579	1	0.0114	14734	GCST90274777	rs930735	A	G	0.547	Cystatin D levels	TRUE	reported
62640887	6.64e-07	0.0701	2	0.0141	14732	GCST90274777	rs13397003	T	G	0.7748	Cystatin D levels	TRUE	reported
233853187	1.45e-06	0.0607	2	0.0126	14721	GCST90274777	rs72980022	A	G	0.2813	Cystatin D levels	TRUE	reported
23899510	3.19e-06	0.0545	4	0.0117	14730	GCST90274777	rs13127297	A	G	0.4095	Cystatin D levels	TRUE	reported
59193431	4.12e-06	0.0548	5	0.0119	14288	GCST90274777	rs150547	A	C	0.4071	Cystatin D levels	TRUE	reported
96079646	6.05e-07	0.3373	5	0.0676	13457	GCST90274777	rs139918398	T	C	0.0111	Cystatin D levels	TRUE	reported
109366574	2.88e-06	0.073	5	0.0156	14288	GCST90274777	rs79359257	T	C	0.8152	Cystatin D levels	TRUE	reported
134512655	5.73e-07	0.059	5	0.0118	14710	GCST90274777	rs9327707	T	C	0.3955	Cystatin D levels	TRUE	reported
7051402	3.6e-06	0.0885	6	0.0191	11759	GCST90274777	rs3889401	A	G	0.8624	Cystatin D levels	TRUE	reported
146809314	3.35e-07	0.1194	6	0.0234	14288	GCST90274777	rs62436191	A	G	0.0762	Cystatin D levels	TRUE	reported
168345756	3.02e-06	0.0537	6	0.0115	14734	GCST90274777	rs9455923	A	G	0.4261	Cystatin D levels	TRUE	reported
11713852	4e-06	-0.0558	8	0.0121	14288	GCST90274777	rs17154027	A	G	0.6302	Cystatin D levels	TRUE	reported
56143053	2.98e-06	0.057	8	0.0122	13866	GCST90274777	rs4507745	T	C	0.6482	Cystatin D levels	TRUE	reported
109490400	2.74e-06	0.0558	9	0.0119	14287	GCST90274777	rs962720	T	C	0.5837	Cystatin D levels	TRUE	reported
21963583	2.13e-06	0.3276	11	0.0691	13381	GCST90274777	rs140505821	A	G	0.0089	Cystatin D levels	TRUE	reported
34495358	4.63e-08	-0.094	11	0.0172	14736	GCST90274777	rs4756151	A	C	0.1273	Cystatin D levels	TRUE	reported
34860199	2.7e-09	0.0702	11	0.0118	14726	GCST90274777	rs12294339	T	C	0.3671	Cystatin D levels	TRUE	reported
11058117	6.07e-38	0.1674	12	0.013	14724	GCST90274777	rs11054069	T	C	0.7421	Cystatin D levels	TRUE	reported
31381343	1.84e-06	0.1016	12	0.0213	14728	GCST90274777	rs141192864	T	C	0.0812	Cystatin D levels	TRUE	reported
117050587	9.3e-07	-0.0574	12	0.0117	14288	GCST90274777	rs4766797	A	G	0.4935	Cystatin D levels	TRUE	reported
63639644	6.44e-12	0.079	15	0.0115	14734	GCST90274777	rs67020211	T	G	0.4609	Cystatin D levels	TRUE	reported
3479423	1.06e-06	-0.0654	18	0.0134	14288	GCST90274777	rs60586299	T	C	0.3077	Cystatin D levels	TRUE	reported
24286681	1.81e-06	0.0568	18	0.0119	14736	GCST90274777	rs470841	T	C	0.6369	Cystatin D levels	TRUE	reported
49206145	2.01e-13	0.0845	19	0.0115	14734	GCST90274777	rs516316	C	G	0.4441	Cystatin D levels	TRUE	reported
23231946	5.49e-07	-0.0591	20	0.0118	14733	GCST90274777	rs12625710	T	C	0.5968	Cystatin D levels	TRUE	reported
23708485	3.28e-07	-0.1583	20	0.031	10894	GCST90274777	rs545618673	T	C	0.9217	Cystatin D levels	TRUE	reported
23747572	3.79e-18	-0.1433	20	0.0165	10894	GCST90274777	rs71338682	A	T	0.6699	Cystatin D levels	TRUE	reported
23847165	1e-200	0.6649	20	0.0137	14733	GCST90274777	rs6049191	T	G	0.19	Cystatin D levels	TRUE	reported
24298968	6.06e-07	0.2365	20	0.0474	14288	GCST90274777	rs6083489	A	G	0.9818	Cystatin D levels	TRUE	reported
51363052	3.61e-06	0.1098	20	0.0237	14288	GCST90274777	rs697699	A	C	0.0675	Cystatin D levels	TRUE	reported
18049996	1.53e-06	-0.0572	21	0.0119	14727	GCST90274777	rs7275493	T	C	0.6243	Cystatin D levels	TRUE	reported
37630079	2.25e-06	-0.2516	22	0.0532	13383	GCST90274777	rs77121303	A	G	0.983	Cystatin D levels	TRUE	reported
6532317	3.41e-06	-0.1881	1	0.0405	13651	GCST90274778	rs114359340	A	G	0.9747	Fractalkine levels	TRUE	reported
172099857	2.32e-06	-0.1436	1	0.0304	14742	GCST90274778	rs77915710	A	G	0.0402	Fractalkine levels	TRUE	reported
44117788	1.57e-06	-0.1191	2	0.0248	14728	GCST90274778	rs111472651	C	G	0.9355	Fractalkine levels	TRUE	reported
113835522	8.45e-08	-0.0675	2	0.0126	12412	GCST90274778	rs11682107	A	G	0.5568	Fractalkine levels	TRUE	reported
1260482	2.12e-06	-0.0569	3	0.012	14732	GCST90274778	rs1976172	C	G	0.3525	Fractalkine levels	TRUE	reported
39307162	9.94e-10	0.0941	3	0.0154	14740	GCST90274778	rs3732378	A	G	0.1671	Fractalkine levels	TRUE	reported
70136592	2.12e-07	0.0633	3	0.0122	14740	GCST90274778	rs35026817	T	G	0.3327	Fractalkine levels	TRUE	reported
179539497	8.94e-07	0.1479	4	0.0301	9902	GCST90274778	rs980364	A	G	0.9343	Fractalkine levels	TRUE	reported
187139939	3.3e-07	-0.0582	4	0.0114	14729	GCST90274778	rs12331618	A	G	0.4914	Fractalkine levels	TRUE	reported
120396066	2.89e-06	-0.0903	5	0.0193	14295	GCST90274778	rs13167439	T	C	0.89	Fractalkine levels	TRUE	reported
176839890	1.04e-07	-0.0681	5	0.0128	14740	GCST90274778	rs2731674	T	G	0.274	Fractalkine levels	TRUE	reported
31351764	4.8e-07	-0.0589	6	0.0117	14743	GCST90274778	rs2442752	T	C	0.6177	Fractalkine levels	TRUE	reported
32424882	1.4e-11	0.0811	6	0.012	14743	GCST90274778	rs7763262	T	C	0.3484	Fractalkine levels	TRUE	reported
30524015	6.52e-07	0.0597	7	0.012	14295	GCST90274778	rs2736723	A	T	0.4243	Fractalkine levels	TRUE	reported
26741279	3.46e-06	0.1968	8	0.0424	14743	GCST90274778	rs56397903	A	G	0.9744	Fractalkine levels	TRUE	reported
88885541	2.66e-06	-0.2404	9	0.0512	11768	GCST90274778	rs571946532	A	C	0.981	Fractalkine levels	TRUE	reported
136155000	5.29e-12	-0.1145	9	0.0166	11792	GCST90274778	rs635634	T	C	0.1884	Fractalkine levels	TRUE	reported
41381284	2.71e-06	0.0563	12	0.012	14737	GCST90274778	rs712137	A	C	0.6601	Fractalkine levels	TRUE	reported
79905558	5.37e-07	0.0792	12	0.0158	14295	GCST90274778	rs10778675	A	C	0.1687	Fractalkine levels	TRUE	reported
85801666	4.29e-06	-0.2257	14	0.0491	12127	GCST90274778	rs530057572	T	G	0.979	Fractalkine levels	TRUE	reported
85657494	3.83e-06	-0.1996	15	0.0432	13859	GCST90274778	rs117698194	A	G	0.0224	Fractalkine levels	TRUE	reported
57167230	2.19e-08	-0.1511	16	0.027	14295	GCST90274778	rs8052631	A	G	0.9463	Fractalkine levels	TRUE	reported
57412802	4.99e-67	0.2041	16	0.0118	14295	GCST90274778	rs671623	C	G	0.424	Fractalkine levels	TRUE	reported
57508595	3.71e-06	0.1129	16	0.0244	14734	GCST90274778	rs55896747	T	C	0.9372	Fractalkine levels	TRUE	reported
52569781	3.91e-06	0.2442	20	0.0529	13808	GCST90274778	rs73137770	C	G	0.9812	Fractalkine levels	TRUE	reported
159176831	2.78e-08	0.0661	1	0.0119	14722	GCST90274779	rs863004	T	C	0.3809	C-X-C motif chemokine 1 levels	TRUE	reported
59689961	4.26e-06	-0.0538	4	0.0117	14717	GCST90274779	rs2122155	A	G	0.5637	C-X-C motif chemokine 1 levels	TRUE	reported
74717663	1.27e-09	0.5003	4	0.0824	8911	GCST90274779	rs565208061	T	C	0.0138	C-X-C motif chemokine 1 levels	TRUE	reported
74738469	5.65e-121	-0.3134	4	0.0134	14730	GCST90274779	rs1366946	T	C	0.7638	C-X-C motif chemokine 1 levels	TRUE	reported
84005961	4.88e-06	-0.186	4	0.0407	14288	GCST90274779	rs62311721	T	C	0.9588	C-X-C motif chemokine 1 levels	TRUE	reported
54641812	3.72e-07	-0.1047	6	0.0206	10893	GCST90274779	rs77914035	A	G	0.8675	C-X-C motif chemokine 1 levels	TRUE	reported
4396102	4.39e-06	0.0822	9	0.0179	14288	GCST90274779	rs67797811	C	G	0.1691	C-X-C motif chemokine 1 levels	TRUE	reported
65297720	2.71e-07	0.0648	10	0.0126	14724	GCST90274779	rs12770839	A	C	0.321	C-X-C motif chemokine 1 levels	TRUE	reported
20486401	4.09e-06	0.123	11	0.0267	11776	GCST90274779	rs10734292	A	G	0.067	C-X-C motif chemokine 1 levels	TRUE	reported
37854253	2.79e-06	-0.365	13	0.0779	9555	GCST90274779	rs4474574	T	C	0.0146	C-X-C motif chemokine 1 levels	TRUE	reported
81240669	3.75e-06	-0.1443	15	0.0312	14735	GCST90274779	rs2280441	A	G	0.0405	C-X-C motif chemokine 1 levels	TRUE	reported
14808453	4.42e-06	0.0583	19	0.0127	14288	GCST90274779	rs11880837	A	G	0.3161	C-X-C motif chemokine 1 levels	TRUE	reported
39102421	2.6e-06	-0.0564	21	0.012	14735	GCST90274779	rs2835916	C	G	0.3876	C-X-C motif chemokine 1 levels	TRUE	reported
16564036	2.7e-06	0.0976	22	0.0208	7743	GCST90274779	rs188111670	A	G	0.3429	C-X-C motif chemokine 1 levels	TRUE	reported
44566391	1.68e-06	-0.1609	1	0.0336	14744	GCST90274780	rs112202639	A	G	0.9671	C-X-C motif chemokine 10 levels	TRUE	reported
3891773	3.14e-06	0.0592	2	0.0127	14740	GCST90274780	rs1563171	A	G	0.7042	C-X-C motif chemokine 10 levels	TRUE	reported
14400474	3.15e-06	0.0536	2	0.0115	14737	GCST90274780	rs12476448	T	C	0.4864	C-X-C motif chemokine 10 levels	TRUE	reported
54104178	1.37e-06	-0.0879	3	0.0182	14744	GCST90274780	rs12629593	T	G	0.1209	C-X-C motif chemokine 10 levels	TRUE	reported
76808216	6.98e-23	-0.6096	4	0.0619	14257	GCST90274780	rs72651343	T	C	0.9892	C-X-C motif chemokine 10 levels	TRUE	reported
76910673	5.02e-35	-0.5186	4	0.042	14744	GCST90274780	rs115140093	T	C	0.9732	C-X-C motif chemokine 10 levels	TRUE	reported
77175245	6.78e-13	0.0977	4	0.0136	14743	GCST90274780	rs12646113	T	C	0.246	C-X-C motif chemokine 10 levels	TRUE	reported
112904535	1.88e-07	0.1089	4	0.0209	14731	GCST90274780	rs72682331	A	G	0.0979	C-X-C motif chemokine 10 levels	TRUE	reported
31377978	2.31e-08	0.1095	6	0.0196	14743	GCST90274780	rs2523495	T	C	0.1048	C-X-C motif chemokine 10 levels	TRUE	reported
32516855	7.99e-07	-0.2991	6	0.0606	11719	GCST90274780	rs71534595	T	C	0.9813	C-X-C motif chemokine 10 levels	TRUE	reported
88557407	1.51e-06	-0.0582	6	0.0121	14295	GCST90274780	rs12174864	A	G	0.6254	C-X-C motif chemokine 10 levels	TRUE	reported
3425301	2.52e-06	-0.1765	7	0.0375	14733	GCST90274780	rs12155428	T	C	0.0284	C-X-C motif chemokine 10 levels	TRUE	reported
62003730	1.5e-06	-0.0789	8	0.0164	14296	GCST90274780	rs2349689	A	G	0.2555	C-X-C motif chemokine 10 levels	TRUE	reported
4150061	4.03e-06	-0.2858	9	0.062	14296	GCST90274780	rs143796249	C	G	0.012	C-X-C motif chemokine 10 levels	TRUE	reported
84196490	4.12e-06	-0.0548	9	0.0119	14296	GCST90274780	rs10481754	T	C	0.4567	C-X-C motif chemokine 10 levels	TRUE	reported
1845059	1.89e-06	-0.0567	10	0.0119	14296	GCST90274780	rs4367871	T	C	0.5587	C-X-C motif chemokine 10 levels	TRUE	reported
78705575	3.27e-06	-0.0698	10	0.015	11768	GCST90274780	rs12779465	A	C	0.2969	C-X-C motif chemokine 10 levels	TRUE	reported
73731422	2.6e-06	0.1175	11	0.025	14730	GCST90274780	rs55732300	A	G	0.929	C-X-C motif chemokine 10 levels	TRUE	reported
68597086	3.92e-06	-0.06	12	0.013	14296	GCST90274780	rs741344	A	G	0.7036	C-X-C motif chemokine 10 levels	TRUE	reported
111884608	3.72e-18	0.1138	12	0.0131	11793	GCST90274780	rs3184504	T	C	0.4756	C-X-C motif chemokine 10 levels	TRUE	reported
80065337	3.71e-06	-0.0546	15	0.0118	14731	GCST90274780	rs1077965	A	G	0.5648	C-X-C motif chemokine 10 levels	TRUE	reported
10427721	3.86e-06	-0.1358	19	0.0294	13671	GCST90274780	rs74956615	A	T	0.0495	C-X-C motif chemokine 10 levels	TRUE	reported
11270867	1.31e-06	-0.0629	19	0.013	14744	GCST90274780	rs4804148	T	C	0.7227	C-X-C motif chemokine 10 levels	TRUE	reported
50774821	9.77e-07	-0.1841	22	0.0376	13661	GCST90274780	rs150519056	T	C	0.9688	C-X-C motif chemokine 10 levels	TRUE	reported
26395741	2.49e-06	-0.0777	1	0.0165	13221	GCST90274781	rs60141220	A	G	0.1703	C-X-C motif chemokine 11 levels	TRUE	reported
188015332	2.44e-07	0.2674	3	0.0518	12305	GCST90274781	rs62291421	C	G	0.9763	C-X-C motif chemokine 11 levels	TRUE	reported
76916146	2.42e-48	-0.1724	4	0.0118	14718	GCST90274781	rs6827617	A	G	0.6041	C-X-C motif chemokine 11 levels	TRUE	reported
77130802	1.45e-06	0.1821	4	0.0378	14721	GCST90274781	rs59148364	A	G	0.0278	C-X-C motif chemokine 11 levels	TRUE	reported
77374393	3.74e-06	-0.1975	4	0.0427	14736	GCST90274781	rs116470923	T	C	0.0216	C-X-C motif chemokine 11 levels	TRUE	reported
134362360	3.01e-06	-0.0976	4	0.0209	14728	GCST90274781	rs112884138	T	C	0.0892	C-X-C motif chemokine 11 levels	TRUE	reported
18009856	2.49e-06	0.1535	5	0.0326	14730	GCST90274781	rs72747175	A	G	0.9608	C-X-C motif chemokine 11 levels	TRUE	reported
32011678	1.96e-06	-0.2236	6	0.047	11917	GCST90274781	rs2894233	A	G	0.9724	C-X-C motif chemokine 11 levels	TRUE	reported
89498971	1.44e-07	-0.0973	6	0.0185	11337	GCST90274781	rs72925566	A	G	0.1651	C-X-C motif chemokine 11 levels	TRUE	reported
154177484	2.44e-06	-0.0773	6	0.0164	13644	GCST90274781	rs7750544	T	C	0.165	C-X-C motif chemokine 11 levels	TRUE	reported
101594247	3.16e-14	0.5352	7	0.0705	12935	GCST90274781	rs75612655	T	C	0.0084	C-X-C motif chemokine 11 levels	TRUE	reported
157911633	4.19e-06	-0.1445	7	0.0314	13224	GCST90274781	rs111787182	A	C	0.951	C-X-C motif chemokine 11 levels	TRUE	reported
70982905	4.28e-07	0.1082	8	0.0214	14722	GCST90274781	rs78632565	T	C	0.9152	C-X-C motif chemokine 11 levels	TRUE	reported
96176796	2.6e-06	0.1175	8	0.025	14288	GCST90274781	rs7009937	T	C	0.9321	C-X-C motif chemokine 11 levels	TRUE	reported
17590681	2.12e-06	0.0901	10	0.019	14732	GCST90274781	rs4748380	T	C	0.1188	C-X-C motif chemokine 11 levels	TRUE	reported
64948684	1.39e-10	-0.0815	10	0.0127	14287	GCST90274781	rs10733789	T	C	0.6875	C-X-C motif chemokine 11 levels	TRUE	reported
104343428	1.89e-07	-0.0646	10	0.0124	14735	GCST90274781	rs7475335	A	C	0.3172	C-X-C motif chemokine 11 levels	TRUE	reported
22351553	3.35e-06	-0.1162	11	0.025	11538	GCST90274781	rs111848253	A	G	0.9044	C-X-C motif chemokine 11 levels	TRUE	reported
83554112	4.83e-07	0.0609	11	0.0121	14288	GCST90274781	rs10898158	A	G	0.6028	C-X-C motif chemokine 11 levels	TRUE	reported
111884608	7.7e-21	0.1236	12	0.0132	11785	GCST90274781	rs3184504	T	C	0.4764	C-X-C motif chemokine 11 levels	TRUE	reported
30090297	4.72e-06	0.1254	14	0.0274	10894	GCST90274781	rs529862022	A	C	0.1092	C-X-C motif chemokine 11 levels	TRUE	reported
50775476	1.95e-06	0.0571	14	0.012	14288	GCST90274781	rs12433317	A	G	0.4282	C-X-C motif chemokine 11 levels	TRUE	reported
34335694	1.26e-06	-0.0882	17	0.0182	14726	GCST90274781	rs7222922	T	C	0.1205	C-X-C motif chemokine 11 levels	TRUE	reported
4795382	4.82e-06	-0.0599	20	0.0131	14721	GCST90274781	rs2245786	A	G	0.6525	C-X-C motif chemokine 11 levels	TRUE	reported
17839484	1.18e-06	-0.3323	20	0.0684	11194	GCST90274781	rs191536201	A	G	0.0117	C-X-C motif chemokine 11 levels	TRUE	reported
211477063	7.15e-07	0.2082	1	0.042	14717	GCST90274782	rs4279906	T	C	0.0209	C-X-C motif chemokine 5 levels	TRUE	reported
56874033	2.07e-08	-0.0768	3	0.0137	14733	GCST90274782	rs7636889	A	G	0.7593	C-X-C motif chemokine 5 levels	TRUE	reported
183850210	1e-06	0.1844	3	0.0377	14733	GCST90274782	rs146553494	A	G	0.0265	C-X-C motif chemokine 5 levels	TRUE	reported
6891435	5e-07	0.0769	4	0.0153	14731	GCST90274782	rs11734099	A	G	0.1845	C-X-C motif chemokine 5 levels	TRUE	reported
74863997	3.52e-172	0.5063	4	0.0181	14731	GCST90274782	rs425535	T	C	0.1127	C-X-C motif chemokine 5 levels	TRUE	reported
74880852	4.5e-10	-0.1721	4	0.0276	14288	GCST90274782	rs79649467	T	G	0.0605	C-X-C motif chemokine 5 levels	TRUE	reported
54641812	1.2e-08	-0.1174	6	0.0206	10893	GCST90274782	rs77914035	A	G	0.8675	C-X-C motif chemokine 5 levels	TRUE	reported
76351999	1.21e-06	0.0631	6	0.013	14734	GCST90274782	rs2647400	C	G	0.2784	C-X-C motif chemokine 5 levels	TRUE	reported
106581528	4.61e-15	-0.1058	8	0.0135	14288	GCST90274782	rs6993770	A	T	0.7312	C-X-C motif chemokine 5 levels	TRUE	reported
144554731	4.39e-06	0.0675	8	0.0147	13224	GCST90274782	rs2004100	T	C	0.2492	C-X-C motif chemokine 5 levels	TRUE	reported
100699830	3.13e-07	-0.0619	9	0.0121	14734	GCST90274782	rs10760022	A	C	0.6443	C-X-C motif chemokine 5 levels	TRUE	reported
136939992	3.97e-13	-0.1132	9	0.0156	9841	GCST90274782	rs10821552	A	C	0.3353	C-X-C motif chemokine 5 levels	TRUE	reported
65077994	1.08e-49	-0.1734	10	0.0117	14735	GCST90274782	rs7090111	C	G	0.5834	C-X-C motif chemokine 5 levels	TRUE	reported
53109423	4.7e-06	-0.1474	13	0.0322	12401	GCST90274782	rs140828666	A	G	0.9544	C-X-C motif chemokine 5 levels	TRUE	reported
88582345	8.01e-07	-0.19	16	0.0385	13672	GCST90274782	rs59312158	A	G	0.0309	C-X-C motif chemokine 5 levels	TRUE	reported
14764810	2.22e-06	-0.0601	19	0.0127	14730	GCST90274782	rs10403201	A	G	0.2925	C-X-C motif chemokine 5 levels	TRUE	reported
159175354	1.29e-12	0.0816	1	0.0115	14741	GCST90274783	rs12075	A	G	0.5554	C-X-C motif chemokine 6 levels	TRUE	reported
211457870	2.54e-06	-0.215	1	0.0457	11323	GCST90274783	rs4951518	T	G	0.9774	C-X-C motif chemokine 6 levels	TRUE	reported
222149663	4.95e-06	-0.1603	1	0.0351	12841	GCST90274783	rs184103539	T	C	0.039	C-X-C motif chemokine 6 levels	TRUE	reported
74290159	9.14e-07	0.4281	4	0.0872	10429	GCST90274783	rs186000650	A	G	0.0091	C-X-C motif chemokine 6 levels	TRUE	reported
74602553	1e-06	-0.2245	4	0.0459	14744	GCST90274783	rs79640485	T	C	0.0228	C-X-C motif chemokine 6 levels	TRUE	reported
74689945	1e-200	-0.3628	4	0.0117	14296	GCST90274783	rs12503139	A	T	0.5391	C-X-C motif chemokine 6 levels	TRUE	reported
74763057	2.4e-15	-0.1069	4	0.0135	14743	GCST90274783	rs2886969	T	C	0.7516	C-X-C motif chemokine 6 levels	TRUE	reported
75172482	7.85e-07	0.2109	4	0.0427	14296	GCST90274783	rs35096759	T	C	0.0308	C-X-C motif chemokine 6 levels	TRUE	reported
154000019	1.92e-06	-0.0919	6	0.0193	12412	GCST90274783	rs9371716	T	C	0.1328	C-X-C motif chemokine 6 levels	TRUE	reported
93838957	1.63e-06	-0.3831	8	0.0799	12935	GCST90274783	rs182381042	A	G	0.0074	C-X-C motif chemokine 6 levels	TRUE	reported
86683575	3.1e-06	0.0625	9	0.0134	11538	GCST90274783	rs4877818	T	G	0.5188	C-X-C motif chemokine 6 levels	TRUE	reported
35485924	7.07e-07	0.3432	10	0.0692	12778	GCST90274783	rs574432935	A	T	0.9894	C-X-C motif chemokine 6 levels	TRUE	reported
111884608	2.18e-07	0.0679	12	0.0131	11793	GCST90274783	rs3184504	T	C	0.4766	C-X-C motif chemokine 6 levels	TRUE	reported
89402542	3.87e-06	0.0605	14	0.0131	14296	GCST90274783	rs34080302	T	G	0.715	C-X-C motif chemokine 6 levels	TRUE	reported
2222286	2.31e-06	0.1285	16	0.0272	13232	GCST90274783	rs11547311	T	C	0.0649	C-X-C motif chemokine 6 levels	TRUE	reported
39099887	4.85e-06	0.1897	21	0.0415	14743	GCST90274783	rs117109857	C	G	0.0242	C-X-C motif chemokine 6 levels	TRUE	reported
35739167	1.25e-06	-0.3485	22	0.0719	10271	GCST90274783	rs377588320	A	C	0.9837	C-X-C motif chemokine 6 levels	TRUE	reported
3823464	1.59e-06	0.6177	1	0.1287	8829	GCST90274784	rs192119373	T	G	0.0057	C-X-C motif chemokine 9 levels	TRUE	reported
161608256	2.5e-06	-0.0645	1	0.0137	11760	GCST90274784	rs4047522	T	C	0.4962	C-X-C motif chemokine 9 levels	TRUE	reported
86977227	4.22e-06	-0.2245	2	0.0488	14287	GCST90274784	rs114033894	T	G	0.981	C-X-C motif chemokine 9 levels	TRUE	reported
204754353	1.36e-06	0.057	2	0.0118	13849	GCST90274784	rs7600322	T	C	0.5214	C-X-C motif chemokine 9 levels	TRUE	reported
242665455	4.76e-06	0.0915	2	0.02	12791	GCST90274784	rs35435997	A	G	0.1125	C-X-C motif chemokine 9 levels	TRUE	reported
151541803	2.15e-06	-0.0834	3	0.0176	14710	GCST90274784	rs62272916	A	G	0.1182	C-X-C motif chemokine 9 levels	TRUE	reported
76930776	1.47e-28	-0.1419	4	0.0128	14724	GCST90274784	rs4241577	A	C	0.2629	C-X-C motif chemokine 9 levels	TRUE	reported
160574480	3.21e-06	0.1546	4	0.0332	14734	GCST90274784	rs80348644	T	C	0.0336	C-X-C motif chemokine 9 levels	TRUE	reported
19287867	2.28e-06	0.0728	5	0.0154	14287	GCST90274784	rs145607633	T	C	0.1625	C-X-C motif chemokine 9 levels	TRUE	reported
31269173	1.43e-07	-0.0605	6	0.0115	14735	GCST90274784	rs9366778	A	G	0.4075	C-X-C motif chemokine 9 levels	TRUE	reported
31423412	2.77e-06	-0.1603	6	0.0342	11985	GCST90274784	rs181816009	A	G	0.0378	C-X-C motif chemokine 9 levels	TRUE	reported
161088918	2.27e-08	-0.0805	6	0.0144	14287	GCST90274784	rs783149	A	C	0.1958	C-X-C motif chemokine 9 levels	TRUE	reported
161256529	1.7e-13	-0.1452	6	0.0197	14287	GCST90274784	rs12191307	A	G	0.098	C-X-C motif chemokine 9 levels	TRUE	reported
29049949	2.33e-06	0.0562	7	0.0119	14735	GCST90274784	rs656739	A	G	0.6566	C-X-C motif chemokine 9 levels	TRUE	reported
48859798	9.14e-07	0.2705	7	0.0551	13800	GCST90274784	rs142119726	T	C	0.9851	C-X-C motif chemokine 9 levels	TRUE	reported
107966626	1.61e-06	-0.0758	10	0.0158	14287	GCST90274784	rs61875680	A	G	0.1611	C-X-C motif chemokine 9 levels	TRUE	reported
111884608	8.92e-15	0.1008	12	0.013	11784	GCST90274784	rs3184504	T	C	0.4744	C-X-C motif chemokine 9 levels	TRUE	reported
129186447	3.78e-06	-0.0675	12	0.0146	10893	GCST90274784	rs10744384	T	C	0.5684	C-X-C motif chemokine 9 levels	TRUE	reported
74739091	6e-07	-0.0574	14	0.0115	14286	GCST90274784	rs7149776	A	T	0.5236	C-X-C motif chemokine 9 levels	TRUE	reported
1803589	1.34e-06	0.1861	16	0.0385	13667	GCST90274784	rs182152471	T	C	0.028	C-X-C motif chemokine 9 levels	TRUE	reported
79431853	4.71e-06	-0.157	16	0.0343	14287	GCST90274784	rs4888966	C	G	0.9683	C-X-C motif chemokine 9 levels	TRUE	reported
10427721	4.72e-06	-0.1309	19	0.0286	13662	GCST90274784	rs74956615	A	T	0.049	C-X-C motif chemokine 9 levels	TRUE	reported
2538467	2.22e-06	0.2792	20	0.059	13379	GCST90274784	rs73606147	A	C	0.0133	C-X-C motif chemokine 9 levels	TRUE	reported
20119931	2.44e-06	-0.115	20	0.0244	14287	GCST90274784	rs62200304	A	C	0.9336	C-X-C motif chemokine 9 levels	TRUE	reported
18734554	3.2e-06	0.1821	21	0.0391	14730	GCST90274784	rs73194812	A	G	0.9758	C-X-C motif chemokine 9 levels	TRUE	reported
45024252	3.06e-06	-0.0588	21	0.0126	11760	GCST90274784	rs73367822	T	C	0.5804	C-X-C motif chemokine 9 levels	TRUE	reported
41864408	2.27e-06	-0.0591	2	0.0125	12403	GCST90274785	rs10191831	T	C	0.4361	Delta and Notch-like epidermal growth factor-related receptor levels	TRUE	reported
230256586	3.83e-18	0.1016	2	0.0117	14287	GCST90274785	rs207671	A	G	0.5359	Delta and Notch-like epidermal growth factor-related receptor levels	TRUE	reported
230309360	1.52e-23	0.132	2	0.0132	14287	GCST90274785	rs35032874	T	G	0.7027	Delta and Notch-like epidermal growth factor-related receptor levels	TRUE	reported
230596917	3.5e-67	0.213	2	0.0123	14287	GCST90274785	rs62193248	A	T	0.6507	Delta and Notch-like epidermal growth factor-related receptor levels	TRUE	reported
139639117	4.4e-06	-0.0652	3	0.0142	12404	GCST90274785	rs9289590	T	C	0.7033	Delta and Notch-like epidermal growth factor-related receptor levels	TRUE	reported
103188709	4.76e-06	0.1066	4	0.0233	14732	GCST90274785	rs13107325	T	C	0.0697	Delta and Notch-like epidermal growth factor-related receptor levels	TRUE	reported
152385669	2.94e-06	-0.1281	7	0.0274	14287	GCST90274785	rs117343254	C	G	0.942	Delta and Notch-like epidermal growth factor-related receptor levels	TRUE	reported
119661317	3.89e-06	0.0808	11	0.0175	14732	GCST90274785	rs10892466	C	G	0.1236	Delta and Notch-like epidermal growth factor-related receptor levels	TRUE	reported
31458615	3.84e-06	-0.2481	12	0.0537	13800	GCST90274785	rs116179073	T	C	0.0138	Delta and Notch-like epidermal growth factor-related receptor levels	TRUE	reported
69282887	2.43e-06	0.0528	14	0.0112	14723	GCST90274785	rs194746	T	C	0.4849	Delta and Notch-like epidermal growth factor-related receptor levels	TRUE	reported
95752666	2.29e-06	0.0879	14	0.0186	14287	GCST90274785	rs75685422	T	C	0.1139	Delta and Notch-like epidermal growth factor-related receptor levels	TRUE	reported
47247257	6.07e-07	0.0918	17	0.0184	14733	GCST90274785	rs28689968	T	C	0.1074	Delta and Notch-like epidermal growth factor-related receptor levels	TRUE	reported
3722038	2.92e-06	-0.0664	18	0.0142	14286	GCST90274785	rs1133851	A	G	0.2533	Delta and Notch-like epidermal growth factor-related receptor levels	TRUE	reported
28101979	2.32e-06	0.0718	21	0.0152	14731	GCST90274785	rs9967959	T	G	0.1718	Delta and Notch-like epidermal growth factor-related receptor levels	TRUE	reported
42536246	4.41e-09	0.0757	21	0.0129	14287	GCST90274785	rs6517655	C	G	0.289	Delta and Notch-like epidermal growth factor-related receptor levels	TRUE	reported
42619544	1.05e-06	0.0576	21	0.0118	14733	GCST90274785	rs2837988	A	C	0.3578	Delta and Notch-like epidermal growth factor-related receptor levels	TRUE	reported
153337943	2.15e-36	-0.1726	1	0.0137	14294	GCST90274786	rs3014874	A	G	0.2623	Protein S100-A12 levels	TRUE	reported
153390202	1.02e-14	0.1501	1	0.0194	14295	GCST90274786	rs61803119	T	G	0.1069	Protein S100-A12 levels	TRUE	reported
245480237	4.13e-06	-0.1188	1	0.0258	14295	GCST90274786	rs59538998	C	G	0.0622	Protein S100-A12 levels	TRUE	reported
125135589	2.92e-06	-0.0622	2	0.0133	14295	GCST90274786	rs13384799	T	C	0.7266	Protein S100-A12 levels	TRUE	reported
152573197	4.01e-06	-0.0936	3	0.0203	14737	GCST90274786	rs56268787	T	C	0.0955	Protein S100-A12 levels	TRUE	reported
174824333	4.51e-06	0.194	3	0.0423	14740	GCST90274786	rs150015576	A	C	0.0217	Protein S100-A12 levels	TRUE	reported
12920594	3.86e-07	-0.0604	4	0.0119	14739	GCST90274786	rs2056031	T	C	0.613	Protein S100-A12 levels	TRUE	reported
75133433	4.22e-06	0.3059	7	0.0665	12412	GCST90274786	rs191808657	A	C	0.983	Protein S100-A12 levels	TRUE	reported
123985708	2.56e-06	0.0555	8	0.0118	14740	GCST90274786	rs3802266	A	G	0.5633	Protein S100-A12 levels	TRUE	reported
31879143	2.18e-06	-0.2529	11	0.0534	14295	GCST90274786	rs78800546	A	G	0.0156	Protein S100-A12 levels	TRUE	reported
96571503	3.67e-06	0.1884	12	0.0407	14737	GCST90274786	rs112956934	T	C	0.0246	Protein S100-A12 levels	TRUE	reported
59990514	1.89e-06	-0.1396	14	0.0293	12851	GCST90274786	rs112988802	T	C	0.9492	Protein S100-A12 levels	TRUE	reported
4602209	1.65e-07	0.1806	16	0.0345	13649	GCST90274786	rs147302029	A	G	0.0379	Protein S100-A12 levels	TRUE	reported
4247567	2.28e-06	0.0865	19	0.0183	11537	GCST90274786	rs138439507	C	G	0.191	Protein S100-A12 levels	TRUE	reported
43028037	2.14e-06	-0.0583	20	0.0123	14741	GCST90274786	rs2425640	A	G	0.3511	Protein S100-A12 levels	TRUE	reported
17406250	1.19e-06	0.2064	22	0.0425	14728	GCST90274786	rs55783131	T	C	0.0239	Protein S100-A12 levels	TRUE	reported
18032226	7.97e-07	0.0617	22	0.0125	14295	GCST90274786	rs174344	A	G	0.6296	Protein S100-A12 levels	TRUE	reported
85295202	4.53e-06	-0.1614	1	0.0352	14735	GCST90274787	rs12407505	A	G	0.9664	Fibroblast growth factor 19 levels	TRUE	reported
100098055	1.61e-06	-0.0614	1	0.0128	14728	GCST90274787	rs834971	A	G	0.3002	Fibroblast growth factor 19 levels	TRUE	reported
74674996	8.69e-07	0.2371	3	0.0482	10894	GCST90274787	rs574352299	A	G	0.9755	Fibroblast growth factor 19 levels	TRUE	reported
132162249	3.19e-06	-0.0927	3	0.0199	14735	GCST90274787	rs112126444	A	G	0.1012	Fibroblast growth factor 19 levels	TRUE	reported
39457617	1.48e-11	0.0837	4	0.0124	14296	GCST90274787	rs13103023	A	G	0.3415	Fibroblast growth factor 19 levels	TRUE	reported
54847098	4.47e-06	-0.1014	5	0.0221	14296	GCST90274787	rs12520287	T	C	0.9175	Fibroblast growth factor 19 levels	TRUE	reported
168606201	4.67e-06	-0.136	6	0.0297	14743	GCST90274787	rs12110436	T	C	0.0418	Fibroblast growth factor 19 levels	TRUE	reported
17445553	2.23e-06	0.1992	7	0.0421	14735	GCST90274787	rs145274424	T	C	0.9777	Fibroblast growth factor 19 levels	TRUE	reported
101569302	3.93e-06	-0.0623	7	0.0135	14743	GCST90274787	rs2906655	T	C	0.2503	Fibroblast growth factor 19 levels	TRUE	reported
59382715	9.72e-18	-0.1055	8	0.0123	14744	GCST90274787	rs7005978	A	G	0.3458	Fibroblast growth factor 19 levels	TRUE	reported
18148302	2.88e-06	0.073	9	0.0156	14295	GCST90274787	rs79110990	A	G	0.1762	Fibroblast growth factor 19 levels	TRUE	reported
84435749	2.39e-06	0.2151	9	0.0456	14734	GCST90274787	rs35836706	A	G	0.0203	Fibroblast growth factor 19 levels	TRUE	reported
136095770	1.21e-06	0.1199	9	0.0247	11786	GCST90274787	rs11244038	C	G	0.0898	Fibroblast growth factor 19 levels	TRUE	reported
5610048	1.89e-06	0.2325	11	0.0488	14738	GCST90274787	rs191522330	T	C	0.9812	Fibroblast growth factor 19 levels	TRUE	reported
114495920	2.54e-06	0.0621	11	0.0132	12412	GCST90274787	rs1671812	T	C	0.6316	Fibroblast growth factor 19 levels	TRUE	reported
76644195	3.09e-06	-0.2295	12	0.0492	13809	GCST90274787	rs142067135	A	G	0.0198	Fibroblast growth factor 19 levels	TRUE	reported
91080475	3.83e-06	-0.0767	12	0.0166	12411	GCST90274787	rs10777251	A	G	0.1923	Fibroblast growth factor 19 levels	TRUE	reported
108147245	3.98e-06	0.1024	12	0.0222	14296	GCST90274787	rs76708593	T	C	0.9158	Fibroblast growth factor 19 levels	TRUE	reported
85357827	4.47e-06	0.2161	13	0.0471	14741	GCST90274787	rs17326790	T	C	0.0209	Fibroblast growth factor 19 levels	TRUE	reported
59188192	4.65e-06	0.2583	15	0.0564	14744	GCST90274787	rs117398067	T	C	0.0178	Fibroblast growth factor 19 levels	TRUE	reported
5851801	1.75e-06	0.0674	19	0.0141	14739	GCST90274787	rs2306969	A	G	0.2338	Fibroblast growth factor 19 levels	TRUE	reported
49206172	5.31e-45	-0.1661	19	0.0118	14744	GCST90274787	rs516246	T	C	0.445	Fibroblast growth factor 19 levels	TRUE	reported
203746507	1.22e-06	-0.1747	1	0.036	14295	GCST90274788	rs145127946	A	G	0.037	Fibroblast growth factor 21 levels	TRUE	reported
216837226	9.77e-07	-0.1557	1	0.0318	14720	GCST90274788	rs10495032	T	G	0.0383	Fibroblast growth factor 21 levels	TRUE	reported
27730940	1.03e-28	0.1323	2	0.0119	14730	GCST90274788	rs1260326	T	C	0.3977	Fibroblast growth factor 21 levels	TRUE	reported
11689679	2.21e-06	-0.0568	3	0.012	14295	GCST90274788	rs7610704	T	C	0.4644	Fibroblast growth factor 21 levels	TRUE	reported
55882435	3.62e-06	-0.063	5	0.0136	14295	GCST90274788	rs4700382	T	C	0.2698	Fibroblast growth factor 21 levels	TRUE	reported
84356011	3.54e-06	-0.0881	5	0.019	14742	GCST90274788	rs60277384	T	C	0.8922	Fibroblast growth factor 21 levels	TRUE	reported
73030175	6.13e-20	-0.1609	7	0.0176	14743	GCST90274788	rs13229619	A	G	0.1297	Fibroblast growth factor 21 levels	TRUE	reported
9173209	4.61e-07	-0.0605	8	0.012	14295	GCST90274788	rs7012637	A	G	0.4812	Fibroblast growth factor 21 levels	TRUE	reported
127847758	3.88e-07	-0.3801	10	0.0749	11668	GCST90274788	rs188758663	A	G	0.0104	Fibroblast growth factor 21 levels	TRUE	reported
76480255	2.02e-06	-0.0689	11	0.0145	14295	GCST90274788	rs12290350	T	C	0.2168	Fibroblast growth factor 21 levels	TRUE	reported
47198899	3.32e-08	-0.0812	12	0.0147	14295	GCST90274788	rs2429473	A	C	0.795	Fibroblast growth factor 21 levels	TRUE	reported
72826607	6.08e-07	-0.2215	18	0.0444	13808	GCST90274788	rs72965996	A	G	0.031	Fibroblast growth factor 21 levels	TRUE	reported
49260677	6.15e-36	0.1627	19	0.013	14294	GCST90274788	rs838131	A	C	0.501	Fibroblast growth factor 21 levels	TRUE	reported
33860969	2.35e-07	-0.2352	21	0.0455	14252	GCST90274788	rs142603673	T	C	0.0232	Fibroblast growth factor 21 levels	TRUE	reported
146522722	1.93e-07	0.0708	1	0.0136	14287	GCST90274789	rs671205	T	C	0.7502	Fibroblast growth factor 23 levels	TRUE	reported
121962947	3.65e-07	0.0941	2	0.0185	14287	GCST90274789	rs6753743	T	G	0.8733	Fibroblast growth factor 23 levels	TRUE	reported
190446541	6.82e-19	0.1163	2	0.0131	14286	GCST90274789	rs3811621	C	G	0.2897	Fibroblast growth factor 23 levels	TRUE	reported
40142535	1.97e-06	0.0685	4	0.0144	12844	GCST90274789	rs794007	T	C	0.2406	Fibroblast growth factor 23 levels	TRUE	reported
124325226	2.11e-06	-0.1845	4	0.0389	12848	GCST90274789	rs11930290	A	T	0.9748	Fibroblast growth factor 23 levels	TRUE	reported
146629145	9.75e-07	0.1704	5	0.0348	14730	GCST90274789	rs34551523	A	G	0.0295	Fibroblast growth factor 23 levels	TRUE	reported
176814656	1.32e-06	-0.0653	5	0.0135	14287	GCST90274789	rs33921462	A	G	0.2766	Fibroblast growth factor 23 levels	TRUE	reported
31175118	3.43e-06	-0.2224	6	0.0479	12846	GCST90274789	rs181409232	A	C	0.0191	Fibroblast growth factor 23 levels	TRUE	reported
81343345	3.72e-06	-0.0768	6	0.0166	14710	GCST90274789	rs12195292	A	G	0.8634	Fibroblast growth factor 23 levels	TRUE	reported
12540548	1.84e-06	0.1059	7	0.0222	11759	GCST90274789	rs370203222	C	G	0.1002	Fibroblast growth factor 23 levels	TRUE	reported
106531034	3.18e-06	0.2362	11	0.0507	14287	GCST90274789	rs118177380	A	G	0.0187	Fibroblast growth factor 23 levels	TRUE	reported
4479549	7.14e-08	-0.0959	12	0.0178	14719	GCST90274789	rs7955866	A	G	0.1141	Fibroblast growth factor 23 levels	TRUE	reported
22607677	3.89e-06	-0.1085	14	0.0235	10893	GCST90274789	rs75338333	A	G	0.8871	Fibroblast growth factor 23 levels	TRUE	reported
83137317	2.53e-06	-0.056	16	0.0119	14287	GCST90274789	rs11150539	T	C	0.4938	Fibroblast growth factor 23 levels	TRUE	reported
52731402	1.3e-11	0.0907	20	0.0134	14287	GCST90274789	rs6127099	A	T	0.706	Fibroblast growth factor 23 levels	TRUE	reported
18002038	1.77e-06	0.1228	22	0.0257	9397	GCST90274789	rs368215473	A	G	0.0941	Fibroblast growth factor 23 levels	TRUE	reported
22238107	1.32e-06	0.0803	22	0.0166	12386	GCST90274789	rs35590112	T	C	0.1851	Fibroblast growth factor 23 levels	TRUE	reported
101733215	4.95e-06	0.1023	1	0.0224	11788	GCST90274790	rs9433760	A	G	0.0841	Fibroblast growth factor 5 levels	TRUE	reported
109814880	2.56e-06	-0.0729	1	0.0155	11786	GCST90274790	rs4970834	T	C	0.2041	Fibroblast growth factor 5 levels	TRUE	reported
216050785	2.4e-06	-0.0599	1	0.0127	11786	GCST90274790	rs11120686	T	C	0.6038	Fibroblast growth factor 5 levels	TRUE	reported
45095097	4.69e-06	-0.0586	2	0.0128	11787	GCST90274790	rs11674185	A	G	0.364	Fibroblast growth factor 5 levels	TRUE	reported
144875473	2.12e-06	0.2883	2	0.0608	11341	GCST90274790	rs148332905	T	C	0.0166	Fibroblast growth factor 5 levels	TRUE	reported
229871311	3.91e-06	-0.3042	2	0.0659	9980	GCST90274790	rs189846846	T	C	0.0146	Fibroblast growth factor 5 levels	TRUE	reported
241614719	3.51e-06	-0.0988	2	0.0213	8813	GCST90274790	rs369482528	A	G	0.1585	Fibroblast growth factor 5 levels	TRUE	reported
70058335	1.21e-06	-0.0728	4	0.015	11789	GCST90274790	rs4326078	A	C	0.2193	Fibroblast growth factor 5 levels	TRUE	reported
81152728	3.84e-20	0.1719	4	0.0187	11341	GCST90274790	rs17004843	C	G	0.8489	Fibroblast growth factor 5 levels	TRUE	reported
81169912	1e-200	0.5176	4	0.0126	11789	GCST90274790	rs11099098	T	G	0.3175	Fibroblast growth factor 5 levels	TRUE	reported
81192363	8.6e-09	0.1629	4	0.0283	11782	GCST90274790	rs3796605	A	G	0.9341	Fibroblast growth factor 5 levels	TRUE	reported
81817429	1.14e-06	0.1406	4	0.0289	11341	GCST90274790	rs62302222	A	T	0.0656	Fibroblast growth factor 5 levels	TRUE	reported
39710570	1.95e-06	0.1185	6	0.0249	11341	GCST90274790	rs305897	T	C	0.0828	Fibroblast growth factor 5 levels	TRUE	reported
89057163	2.32e-06	-0.1705	6	0.0361	11785	GCST90274790	rs148797749	A	G	0.036	Fibroblast growth factor 5 levels	TRUE	reported
106471400	3.71e-06	0.2554	8	0.0552	11298	GCST90274790	rs150524893	A	G	0.9848	Fibroblast growth factor 5 levels	TRUE	reported
143464103	2.61e-06	0.1673	8	0.0356	11786	GCST90274790	rs77210320	A	T	0.9648	Fibroblast growth factor 5 levels	TRUE	reported
1354486	2.2e-06	-0.0909	9	0.0192	11778	GCST90274790	rs1412253	A	G	0.8798	Fibroblast growth factor 5 levels	TRUE	reported
7476426	5.67e-07	0.2266	9	0.0453	11781	GCST90274790	rs117253850	T	C	0.0223	Fibroblast growth factor 5 levels	TRUE	reported
133305614	2.78e-06	0.1509	9	0.0322	10725	GCST90274790	rs12005489	T	C	0.0458	Fibroblast growth factor 5 levels	TRUE	reported
75754620	3.25e-06	0.0619	11	0.0133	11341	GCST90274790	rs624605	T	G	0.4196	Fibroblast growth factor 5 levels	TRUE	reported
48680454	1.64e-06	0.509	12	0.1062	9845	GCST90274790	rs112790107	A	G	0.006	Fibroblast growth factor 5 levels	TRUE	reported
62078600	5.56e-07	-0.0826	13	0.0165	11787	GCST90274790	rs66613644	T	C	0.1699	Fibroblast growth factor 5 levels	TRUE	reported
62005709	1.53e-06	-0.1197	16	0.0249	11341	GCST90274790	rs56391958	A	G	0.0816	Fibroblast growth factor 5 levels	TRUE	reported
14708913	3.11e-06	-0.1842	18	0.0395	11341	GCST90274790	rs192746810	A	G	0.0464	Fibroblast growth factor 5 levels	TRUE	reported
159890969	1.91e-08	0.0725	1	0.0129	12404	GCST90274791	rs55633025	A	G	0.4738	Fms-related tyrosine kinase 3 ligand levels	TRUE	reported
8442736	3.23e-06	0.0554	2	0.0119	14703	GCST90274791	rs186975	C	G	0.382	Fms-related tyrosine kinase 3 ligand levels	TRUE	reported
65602149	8.76e-11	-0.0746	2	0.0115	14732	GCST90274791	rs1866051	T	C	0.4771	Fms-related tyrosine kinase 3 ligand levels	TRUE	reported
128381886	4.84e-19	-0.1061	3	0.0119	14719	GCST90274791	rs7624160	T	G	0.6093	Fms-related tyrosine kinase 3 ligand levels	TRUE	reported
141150026	2.18e-06	0.0611	3	0.0129	12404	GCST90274791	rs7625643	A	G	0.5605	Fms-related tyrosine kinase 3 ligand levels	TRUE	reported
170851052	3.45e-06	-0.1569	3	0.0338	14286	GCST90274791	rs61792394	A	G	0.9624	Fms-related tyrosine kinase 3 ligand levels	TRUE	reported
20519864	2.5e-06	-0.0904	4	0.0192	12129	GCST90274791	rs575588389	A	G	0.8501	Fms-related tyrosine kinase 3 ligand levels	TRUE	reported
55408999	1.93e-07	0.0833	4	0.016	14731	GCST90274791	rs218265	T	C	0.8361	Fms-related tyrosine kinase 3 ligand levels	TRUE	reported
57902945	4.09e-06	0.0539	4	0.0117	14719	GCST90274791	rs1277312	A	T	0.4587	Fms-related tyrosine kinase 3 ligand levels	TRUE	reported
105806108	9.85e-12	0.2206	4	0.0324	14722	GCST90274791	rs144317085	A	T	0.9647	Fms-related tyrosine kinase 3 ligand levels	TRUE	reported
1282319	1.34e-20	-0.1191	5	0.0128	14733	GCST90274791	rs7726159	A	C	0.3326	Fms-related tyrosine kinase 3 ligand levels	TRUE	reported
6289394	2.05e-06	0.0603	5	0.0127	14286	GCST90274791	rs1379304	T	C	0.3741	Fms-related tyrosine kinase 3 ligand levels	TRUE	reported
18758144	2.06e-06	0.0959	6	0.0202	14715	GCST90274791	rs139721800	T	C	0.9089	Fms-related tyrosine kinase 3 ligand levels	TRUE	reported
41985436	2.27e-06	0.0643	6	0.0136	14285	GCST90274791	rs9381118	T	C	0.2577	Fms-related tyrosine kinase 3 ligand levels	TRUE	reported
77907355	1.77e-06	-0.0559	6	0.0117	14732	GCST90274791	rs6453962	T	C	0.4699	Fms-related tyrosine kinase 3 ligand levels	TRUE	reported
91011673	1.28e-07	0.0676	6	0.0128	14286	GCST90274791	rs1321859	T	C	0.3278	Fms-related tyrosine kinase 3 ligand levels	TRUE	reported
3914756	3.48e-07	-0.0749	7	0.0147	14731	GCST90274791	rs28533776	A	G	0.1924	Fms-related tyrosine kinase 3 ligand levels	TRUE	reported
243950	2.68e-06	0.1812	9	0.0386	14727	GCST90274791	rs192857133	T	C	0.026	Fms-related tyrosine kinase 3 ligand levels	TRUE	reported
10640144	1.76e-06	-0.1429	9	0.0299	14734	GCST90274791	rs57191857	A	G	0.9571	Fms-related tyrosine kinase 3 ligand levels	TRUE	reported
94348687	4.76e-06	-0.0851	9	0.0186	14719	GCST90274791	rs12338549	T	C	0.1096	Fms-related tyrosine kinase 3 ligand levels	TRUE	reported
101403323	1.26e-06	0.1483	10	0.0306	12847	GCST90274791	rs185979634	T	C	0.9513	Fms-related tyrosine kinase 3 ligand levels	TRUE	reported
105351013	3.43e-06	0.3529	10	0.076	11437	GCST90274791	rs74722523	T	C	0.9914	Fms-related tyrosine kinase 3 ligand levels	TRUE	reported
62294309	4.45e-06	-0.1519	11	0.0331	14286	GCST90274791	rs141117375	T	C	0.0364	Fms-related tyrosine kinase 3 ligand levels	TRUE	reported
108311965	4.16e-11	-0.0772	11	0.0117	14723	GCST90274791	rs11212636	A	G	0.4171	Fms-related tyrosine kinase 3 ligand levels	TRUE	reported
113982321	2.55e-06	0.0588	11	0.0125	14731	GCST90274791	rs73000965	A	T	0.3111	Fms-related tyrosine kinase 3 ligand levels	TRUE	reported
28455266	1.42e-10	0.0821	13	0.0128	14286	GCST90274791	rs9554186	A	T	0.3602	Fms-related tyrosine kinase 3 ligand levels	TRUE	reported
28604007	3.59e-98	-1.1019	13	0.0524	13799	GCST90274791	rs76428106	T	C	0.9832	Fms-related tyrosine kinase 3 ligand levels	TRUE	reported
51156734	9.84e-07	0.1302	14	0.0266	14734	GCST90274791	rs72681653	A	G	0.9447	Fms-related tyrosine kinase 3 ligand levels	TRUE	reported
70532840	4.33e-06	0.0556	18	0.0121	14729	GCST90274791	rs10164255	T	G	0.408	Fms-related tyrosine kinase 3 ligand levels	TRUE	reported
49979398	8.36e-08	0.1179	19	0.022	13222	GCST90274791	rs17272847	A	G	0.0907	Fms-related tyrosine kinase 3 ligand levels	TRUE	reported
4261712	1.07e-06	-0.4307	20	0.0883	11952	GCST90274791	rs142870956	T	C	0.0075	Fms-related tyrosine kinase 3 ligand levels	TRUE	reported
30439298	3.29e-08	0.0884	20	0.016	14286	GCST90274791	rs78429945	T	G	0.1818	Fms-related tyrosine kinase 3 ligand levels	TRUE	reported
199872965	2.6e-07	0.1128	1	0.0219	10894	GCST90274792	rs199503547	A	T	0.8739	Glial cell line-derived neurotrophic factor levels	TRUE	reported
208746333	1.37e-06	0.3366	2	0.0697	13988	GCST90274792	rs144181640	A	T	0.9898	Glial cell line-derived neurotrophic factor levels	TRUE	reported
36072052	5.58e-07	-0.0981	3	0.0196	14731	GCST90274792	rs62243355	T	C	0.0997	Glial cell line-derived neurotrophic factor levels	TRUE	reported
37868088	7.56e-86	-0.3888	5	0.0198	14710	GCST90274792	rs11740708	A	G	0.0906	Glial cell line-derived neurotrophic factor levels	TRUE	reported
37918839	5.34e-21	-0.1683	5	0.0179	14288	GCST90274792	rs2194229	A	T	0.1296	Glial cell line-derived neurotrophic factor levels	TRUE	reported
38094871	2.3e-11	0.0829	5	0.0124	14734	GCST90274792	rs2453338	A	T	0.352	Glial cell line-derived neurotrophic factor levels	TRUE	reported
134688249	4.27e-06	0.1531	6	0.0333	14721	GCST90274792	rs112594435	T	C	0.0371	Glial cell line-derived neurotrophic factor levels	TRUE	reported
107706686	1.8e-06	-0.2941	8	0.0616	10894	GCST90274792	rs540456481	T	G	0.0124	Glial cell line-derived neurotrophic factor levels	TRUE	reported
5230371	2.63e-06	0.0606	9	0.0129	14288	GCST90274792	rs2093446	C	G	0.3	Glial cell line-derived neurotrophic factor levels	TRUE	reported
87694408	9.45e-09	-0.1194	10	0.0208	14725	GCST90274792	rs77671113	A	C	0.0859	Glial cell line-derived neurotrophic factor levels	TRUE	reported
98629454	1.63e-06	0.2584	12	0.0539	14731	GCST90274792	rs138691533	A	G	0.0148	Glial cell line-derived neurotrophic factor levels	TRUE	reported
28147359	3.04e-06	0.0915	13	0.0196	14736	GCST90274792	rs57104839	A	G	0.903	Glial cell line-derived neurotrophic factor levels	TRUE	reported
67293674	4.96e-06	0.1918	13	0.042	14719	GCST90274792	rs79953230	T	C	0.0254	Glial cell line-derived neurotrophic factor levels	TRUE	reported
1490782	3.13e-06	-0.0718	17	0.0154	13224	GCST90274792	rs35740453	A	G	0.7373	Glial cell line-derived neurotrophic factor levels	TRUE	reported
14221290	3.71e-06	0.2096	17	0.0453	12935	GCST90274792	rs9303102	T	G	0.0231	Glial cell line-derived neurotrophic factor levels	TRUE	reported
14805280	5.59e-09	0.0816	19	0.014	11755	GCST90274792	rs55850217	T	C	0.3119	Glial cell line-derived neurotrophic factor levels	TRUE	reported
20242381	4.1e-06	-0.3321	21	0.0721	8911	GCST90274792	rs570043519	A	T	0.02	Glial cell line-derived neurotrophic factor levels	TRUE	reported
38949303	4.84e-06	0.0992	1	0.0217	14286	GCST90274793	rs34219417	T	C	0.8959	Hepatocyte growth factor levels	TRUE	reported
83864840	1.13e-06	-0.405	1	0.0832	10793	GCST90274793	rs138848271	T	C	0.9907	Hepatocyte growth factor levels	TRUE	reported
108946178	7.52e-07	0.0564	2	0.0114	14734	GCST90274793	rs6709159	A	G	0.4434	Hepatocyte growth factor levels	TRUE	reported
128064791	1.65e-07	0.2047	3	0.0391	14718	GCST90274793	rs2737756	A	G	0.0276	Hepatocyte growth factor levels	TRUE	reported
171934440	1.73e-06	-0.0856	3	0.0179	12846	GCST90274793	rs7620568	A	G	0.1397	Hepatocyte growth factor levels	TRUE	reported
3452345	1.34e-20	0.1219	4	0.0131	13222	GCST90274793	rs59950280	A	G	0.328	Hepatocyte growth factor levels	TRUE	reported
31819358	4.25e-06	-0.0699	4	0.0152	11538	GCST90274793	rs183596950	A	G	0.6438	Hepatocyte growth factor levels	TRUE	reported
622484	4.21e-06	0.4297	6	0.0934	10300	GCST90274793	rs115009171	A	G	0.0078	Hepatocyte growth factor levels	TRUE	reported
32487091	3.86e-06	0.0993	6	0.0215	10216	GCST90274793	rs201840950	T	G	0.7957	Hepatocyte growth factor levels	TRUE	reported
81358266	3.26e-06	-0.1545	7	0.0332	14716	GCST90274793	rs5745692	C	G	0.964	Hepatocyte growth factor levels	TRUE	reported
81359051	9.83e-16	-0.1943	7	0.0242	14733	GCST90274793	rs5745687	T	C	0.0608	Hepatocyte growth factor levels	TRUE	reported
72362254	9.22e-07	0.3666	8	0.0747	11137	GCST90274793	rs113903858	A	G	0.014	Hepatocyte growth factor levels	TRUE	reported
107570130	2.75e-06	0.0769	9	0.0164	11760	GCST90274793	rs5007364	T	C	0.7969	Hepatocyte growth factor levels	TRUE	reported
30042437	6.79e-07	-0.2429	10	0.0489	14734	GCST90274793	rs74130123	T	C	0.9809	Hepatocyte growth factor levels	TRUE	reported
65654346	4.31e-07	0.1572	14	0.0311	14725	GCST90274793	rs57193877	T	C	0.9611	Hepatocyte growth factor levels	TRUE	reported
101649383	1.06e-07	-0.0638	15	0.012	14709	GCST90274793	rs11631440	A	T	0.6021	Hepatocyte growth factor levels	TRUE	reported
7014969	4.84e-06	-0.0992	17	0.0217	12846	GCST90274793	rs4290523	T	C	0.0942	Hepatocyte growth factor levels	TRUE	reported
45959996	5.44e-07	-0.1954	17	0.039	14718	GCST90274793	rs1986719	T	C	0.9572	Hepatocyte growth factor levels	TRUE	reported
76506666	1.68e-06	0.1566	18	0.0327	14732	GCST90274793	rs150498795	A	T	0.9642	Hepatocyte growth factor levels	TRUE	reported
42769693	4.24e-06	-0.1182	19	0.0257	14286	GCST90274793	rs851612	A	G	0.9405	Hepatocyte growth factor levels	TRUE	reported
58888317	3.14e-06	0.0592	19	0.0127	12404	GCST90274793	rs8106345	A	G	0.5179	Hepatocyte growth factor levels	TRUE	reported
6103587	3.79e-06	-0.0698	20	0.0151	14286	GCST90274793	rs2281532	T	C	0.7983	Hepatocyte growth factor levels	TRUE	reported
19234534	1.95e-06	0.1461	2	0.0307	11793	GCST90274794	rs67101138	T	G	0.9482	Interferon gamma levels	TRUE	reported
2921515	3.68e-06	0.0648	3	0.014	11345	GCST90274794	rs6442763	A	C	0.4253	Interferon gamma levels	TRUE	reported
130545142	1.54e-06	0.136	10	0.0283	11774	GCST90274794	rs61863416	A	G	0.9427	Interferon gamma levels	TRUE	reported
110972327	1.97e-07	0.4666	11	0.0897	7396	GCST90274794	rs140562194	T	C	0.0122	Interferon gamma levels	TRUE	reported
27473585	8.55e-07	0.3485	13	0.0708	10558	GCST90274794	rs74903999	T	C	0.9882	Interferon gamma levels	TRUE	reported
90334795	4.68e-07	0.1935	13	0.0384	11781	GCST90274794	rs146527076	C	G	0.9683	Interferon gamma levels	TRUE	reported
33979312	2.81e-06	0.2684	16	0.0573	6257	GCST90274794	rs531747046	T	G	0.0324	Interferon gamma levels	TRUE	reported
26694861	5.73e-07	-0.0635	17	0.0127	11793	GCST90274794	rs704	A	G	0.4705	Interferon gamma levels	TRUE	reported
46408844	9.69e-07	0.0671	20	0.0137	11344	GCST90274794	rs4810686	T	C	0.5585	Interferon gamma levels	TRUE	reported
37335521	5.98e-08	0.2184	21	0.0403	11345	GCST90274794	rs62230781	A	G	0.0412	Interferon gamma levels	TRUE	reported
87832695	3.02e-06	0.0565	1	0.0121	14722	GCST90274795	rs4655953	A	G	0.3683	Interleukin-10 levels	TRUE	reported
206954566	4.22e-11	-0.0996	1	0.0151	14296	GCST90274795	rs12123181	A	G	0.2042	Interleukin-10 levels	TRUE	reported
87296860	1.1e-06	0.1647	2	0.0338	11768	GCST90274795	rs549056348	A	C	0.0539	Interleukin-10 levels	TRUE	reported
125939274	3.59e-06	0.1937	2	0.0418	14730	GCST90274795	rs138203589	T	G	0.0455	Interleukin-10 levels	TRUE	reported
173757986	1.94e-06	0.0771	2	0.0162	14742	GCST90274795	rs3769274	A	G	0.8403	Interleukin-10 levels	TRUE	reported
201728383	1.32e-06	-0.2351	2	0.0486	14741	GCST90274795	rs188535859	T	C	0.0174	Interleukin-10 levels	TRUE	reported
8954959	3.01e-09	-0.1293	3	0.0218	14296	GCST90274795	rs398518	A	G	0.9146	Interleukin-10 levels	TRUE	reported
185304872	3.33e-06	0.0981	4	0.0211	14296	GCST90274795	rs72701782	A	G	0.0999	Interleukin-10 levels	TRUE	reported
19244332	4.33e-07	-0.0753	5	0.0149	14296	GCST90274795	rs10067443	T	C	0.8011	Interleukin-10 levels	TRUE	reported
7880027	3.1e-06	0.0555	6	0.0119	14727	GCST90274795	rs385697	T	C	0.6126	Interleukin-10 levels	TRUE	reported
18825879	2.43e-06	0.2951	6	0.0626	12313	GCST90274795	rs17654493	T	C	0.014	Interleukin-10 levels	TRUE	reported
31325886	4.69e-07	-0.065	6	0.0129	14728	GCST90274795	rs9266257	C	G	0.6959	Interleukin-10 levels	TRUE	reported
32453163	6.39e-15	-0.1528	6	0.0196	14296	GCST90274795	rs67037615	T	C	0.8893	Interleukin-10 levels	TRUE	reported
122709508	1.45e-06	0.3666	6	0.0761	12313	GCST90274795	rs150408090	A	G	0.9898	Interleukin-10 levels	TRUE	reported
169465075	4.39e-06	-0.0574	6	0.0125	14296	GCST90274795	rs389239	A	G	0.6162	Interleukin-10 levels	TRUE	reported
590757	3.28e-06	0.1112	7	0.0239	13232	GCST90274795	rs148332061	C	G	0.1005	Interleukin-10 levels	TRUE	reported
61861039	1.91e-06	0.0681	8	0.0143	12799	GCST90274795	rs66624860	T	C	0.2791	Interleukin-10 levels	TRUE	reported
18625666	4.15e-06	-0.2845	9	0.0618	13809	GCST90274795	rs79438518	A	T	0.0122	Interleukin-10 levels	TRUE	reported
117864063	3.39e-25	-0.1597	11	0.0154	14744	GCST90274795	rs3135932	A	G	0.823	Interleukin-10 levels	TRUE	reported
20318041	1.48e-06	0.1401	14	0.0291	12412	GCST90274795	rs76932862	T	C	0.1028	Interleukin-10 levels	TRUE	reported
56566352	7.48e-07	-0.1247	1	0.0252	11345	GCST90274796	rs6670799	A	G	0.0839	Interleukin-10 receptor subunit alpha levels	TRUE	reported
158540291	4.63e-06	0.082	3	0.0179	11784	GCST90274796	rs41272625	T	G	0.1526	Interleukin-10 receptor subunit alpha levels	TRUE	reported
154443639	1.98e-06	0.0623	5	0.0131	11793	GCST90274796	rs286605	T	G	0.5891	Interleukin-10 receptor subunit alpha levels	TRUE	reported
78703747	2.73e-06	0.4057	6	0.0865	9340	GCST90274796	rs180893431	A	C	0.9896	Interleukin-10 receptor subunit alpha levels	TRUE	reported
9104264	2.13e-06	0.064	8	0.0135	11345	GCST90274796	rs10091841	T	G	0.4945	Interleukin-10 receptor subunit alpha levels	TRUE	reported
18335103	4.37e-06	0.2347	10	0.0511	11791	GCST90274796	rs80137559	T	C	0.9822	Interleukin-10 receptor subunit alpha levels	TRUE	reported
117864063	5.07e-07	-0.0844	11	0.0168	11793	GCST90274796	rs3135932	A	G	0.8171	Interleukin-10 receptor subunit alpha levels	TRUE	reported
55005535	1.03e-06	0.1676	14	0.0343	10289	GCST90274796	rs17832137	A	G	0.0481	Interleukin-10 receptor subunit alpha levels	TRUE	reported
66407688	1.97e-06	0.3915	14	0.0823	10858	GCST90274796	rs74719858	A	G	0.9853	Interleukin-10 receptor subunit alpha levels	TRUE	reported
93461371	1.98e-06	0.0623	15	0.0131	11783	GCST90274796	rs1406714	C	G	0.4267	Interleukin-10 receptor subunit alpha levels	TRUE	reported
5247086	4.24e-06	-0.3868	16	0.0841	9956	GCST90274796	rs143313574	T	C	0.0107	Interleukin-10 receptor subunit alpha levels	TRUE	reported
179682087	1.95e-11	0.208	1	0.031	12840	GCST90274797	rs142421172	A	G	0.0438	Interleukin-10 receptor subunit beta levels	TRUE	reported
212796908	3.17e-06	0.1449	1	0.0311	14730	GCST90274797	rs114288486	T	C	0.0363	Interleukin-10 receptor subunit beta levels	TRUE	reported
228433772	2.78e-06	0.1926	1	0.0411	14286	GCST90274797	rs112798338	T	C	0.026	Interleukin-10 receptor subunit beta levels	TRUE	reported
43150924	2.38e-06	0.0637	2	0.0135	12832	GCST90274797	rs7574167	A	G	0.2684	Interleukin-10 receptor subunit beta levels	TRUE	reported
176630651	7.6e-07	0.1988	2	0.0402	14734	GCST90274797	rs116315732	T	C	0.0212	Interleukin-10 receptor subunit beta levels	TRUE	reported
4275803	4.12e-06	-0.0548	3	0.0119	14286	GCST90274797	rs1153572	T	C	0.5866	Interleukin-10 receptor subunit beta levels	TRUE	reported
119751261	3.99e-06	-0.0618	4	0.0134	14286	GCST90274797	rs9685374	A	G	0.2721	Interleukin-10 receptor subunit beta levels	TRUE	reported
41174158	2.5e-06	0.0532	6	0.0113	14732	GCST90274797	rs34361138	A	G	0.5488	Interleukin-10 receptor subunit beta levels	TRUE	reported
55775469	4.4e-06	0.0652	6	0.0142	11759	GCST90274797	rs566450266	T	G	0.3356	Interleukin-10 receptor subunit beta levels	TRUE	reported
25740142	3.2e-06	-0.0843	7	0.0181	14286	GCST90274797	rs111850948	A	G	0.1348	Interleukin-10 receptor subunit beta levels	TRUE	reported
136121303	3.49e-07	0.0861	9	0.0169	11783	GCST90274797	rs7855466	T	C	0.1723	Interleukin-10 receptor subunit beta levels	TRUE	reported
71477178	4.07e-06	-0.2327	10	0.0505	13867	GCST90274797	rs192325200	A	G	0.9827	Interleukin-10 receptor subunit beta levels	TRUE	reported
103937244	3.93e-06	0.0743	10	0.0161	14286	GCST90274797	rs6584485	T	C	0.8362	Interleukin-10 receptor subunit beta levels	TRUE	reported
58388232	1.25e-06	-0.0601	12	0.0124	13237	GCST90274797	rs1605333	C	G	0.6484	Interleukin-10 receptor subunit beta levels	TRUE	reported
13209083	3e-07	0.1783	16	0.0348	14734	GCST90274797	rs55780441	T	C	0.9674	Interleukin-10 receptor subunit beta levels	TRUE	reported
49553051	2.19e-06	-0.4295	19	0.0907	8938	GCST90274797	rs117883662	C	G	0.9904	Interleukin-10 receptor subunit beta levels	TRUE	reported
39437913	3.27e-06	0.2066	20	0.0444	14286	GCST90274797	rs149156511	A	G	0.0323	Interleukin-10 receptor subunit beta levels	TRUE	reported
34660980	1e-200	-0.3997	21	0.0116	14286	GCST90274797	rs8178528	A	G	0.4732	Interleukin-10 receptor subunit beta levels	TRUE	reported
35160180	5.83e-09	-0.0815	21	0.014	14720	GCST90274797	rs2834261	T	C	0.2114	Interleukin-10 receptor subunit beta levels	TRUE	reported
64889908	2.78e-06	0.0628	2	0.0134	14286	GCST90274798	rs6750065	T	C	0.7333	Interleukin-12 subunit beta levels	TRUE	reported
112046960	3.93e-07	0.0984	2	0.0194	14287	GCST90274798	rs149993822	T	C	0.1662	Interleukin-12 subunit beta levels	TRUE	reported
5026008	2.36e-11	-0.1009	3	0.0151	14732	GCST90274798	rs11130215	A	G	0.8154	Interleukin-12 subunit beta levels	TRUE	reported
171348710	1.82e-06	0.1088	3	0.0228	12403	GCST90274798	rs148549227	T	C	0.0889	Interleukin-12 subunit beta levels	TRUE	reported
188115682	2.43e-107	0.2861	3	0.013	14287	GCST90274798	rs9815073	A	C	0.3539	Interleukin-12 subunit beta levels	TRUE	reported
190527932	2.82e-06	0.207	4	0.0442	10208	GCST90274798	rs5014495	T	C	0.0363	Interleukin-12 subunit beta levels	TRUE	reported
158693364	1.66e-08	0.3161	5	0.056	14287	GCST90274798	rs144850787	T	G	0.9869	Interleukin-12 subunit beta levels	TRUE	reported
158818745	1e-200	-0.4957	5	0.0122	14287	GCST90274798	rs6556416	A	C	0.3044	Interleukin-12 subunit beta levels	TRUE	reported
158852200	1.87e-07	0.1694	5	0.0325	14735	GCST90274798	rs17056751	A	G	0.9592	Interleukin-12 subunit beta levels	TRUE	reported
158907737	6.07e-11	-0.0857	5	0.0131	14729	GCST90274798	rs17722688	T	C	0.7246	Interleukin-12 subunit beta levels	TRUE	reported
31154493	1.58e-16	0.1155	6	0.014	14735	GCST90274798	rs3130510	A	G	0.2275	Interleukin-12 subunit beta levels	TRUE	reported
6408796	1.72e-07	-0.0622	7	0.0119	14287	GCST90274798	rs6968201	T	G	0.5425	Interleukin-12 subunit beta levels	TRUE	reported
4597842	3.49e-06	0.219	8	0.0472	11783	GCST90274798	rs117888068	T	C	0.9787	Interleukin-12 subunit beta levels	TRUE	reported
73114509	5.73e-07	-0.0695	10	0.0139	14729	GCST90274798	rs780679	T	C	0.2389	Interleukin-12 subunit beta levels	TRUE	reported
94525783	1.95e-06	0.0709	10	0.0149	14726	GCST90274798	rs12766137	C	G	0.8109	Interleukin-12 subunit beta levels	TRUE	reported
47406592	4e-07	0.0588	11	0.0116	14730	GCST90274798	rs11039216	T	C	0.5207	Interleukin-12 subunit beta levels	TRUE	reported
96026074	1.9e-07	-0.0672	11	0.0129	14731	GCST90274798	rs539598	T	C	0.2822	Interleukin-12 subunit beta levels	TRUE	reported
115767583	2.74e-06	-0.204	11	0.0435	14246	GCST90274798	rs72993671	A	G	0.0216	Interleukin-12 subunit beta levels	TRUE	reported
17314071	5.73e-08	-0.197	12	0.0363	14726	GCST90274798	rs1398590	A	G	0.0298	Interleukin-12 subunit beta levels	TRUE	reported
56435504	3.59e-09	0.0785	12	0.0133	12841	GCST90274798	rs705705	C	G	0.323	Interleukin-12 subunit beta levels	TRUE	reported
111884608	2.76e-24	0.1332	12	0.0131	11785	GCST90274798	rs3184504	T	C	0.4766	Interleukin-12 subunit beta levels	TRUE	reported
121197553	3.42e-09	0.0721	12	0.0122	14725	GCST90274798	rs516978	C	G	0.3473	Interleukin-12 subunit beta levels	TRUE	reported
28604007	1.94e-10	-0.3406	13	0.0535	13800	GCST90274798	rs76428106	T	C	0.9832	Interleukin-12 subunit beta levels	TRUE	reported
68760141	4.54e-10	0.0798	14	0.0128	14735	GCST90274798	rs1950897	T	C	0.7151	Interleukin-12 subunit beta levels	TRUE	reported
103230758	1.74e-24	-0.1297	14	0.0127	14287	GCST90274798	rs12588969	C	G	0.6875	Interleukin-12 subunit beta levels	TRUE	reported
80260554	1.81e-08	-0.0743	15	0.0132	14734	GCST90274798	rs8026767	A	G	0.2595	Interleukin-12 subunit beta levels	TRUE	reported
26624891	4.94e-06	0.0918	18	0.0201	14729	GCST90274798	rs9965402	A	G	0.9081	Interleukin-12 subunit beta levels	TRUE	reported
37881211	1.92e-09	-0.1477	22	0.0246	14729	GCST90274798	rs73416208	A	G	0.0654	Interleukin-12 subunit beta levels	TRUE	reported
162878651	3.61e-07	0.0692	1	0.0136	11772	GCST90274799	rs10917637	A	G	0.3447	Interleukin-13 levels	TRUE	reported
193545592	7.47e-07	0.193	1	0.039	7943	GCST90274799	rs538021311	T	C	0.9443	Interleukin-13 levels	TRUE	reported
123702960	3.28e-06	-0.0656	3	0.0141	11791	GCST90274799	rs9881117	A	G	0.3094	Interleukin-13 levels	TRUE	reported
143068250	1.24e-06	0.064	3	0.0132	11777	GCST90274799	rs10446322	A	G	0.3961	Interleukin-13 levels	TRUE	reported
40938582	2.16e-08	0.0739	4	0.0132	11344	GCST90274799	rs13119159	A	G	0.4958	Interleukin-13 levels	TRUE	reported
9974643	2.29e-06	-0.2968	5	0.0628	11782	GCST90274799	rs183684201	C	G	0.9858	Interleukin-13 levels	TRUE	reported
61999529	2.63e-06	0.1832	7	0.039	6901	GCST90274799	rs149979178	A	G	0.9229	Interleukin-13 levels	TRUE	reported
154418309	2.2e-06	0.169	7	0.0357	11344	GCST90274799	rs76219628	A	G	0.0397	Interleukin-13 levels	TRUE	reported
3623961	3.36e-06	-0.1845	10	0.0397	11344	GCST90274799	rs11251952	A	G	0.0751	Interleukin-13 levels	TRUE	reported
53942324	2.19e-06	0.0734	10	0.0155	8388	GCST90274799	rs12146346	T	G	0.3902	Interleukin-13 levels	TRUE	reported
123332970	2.87e-06	-0.0702	11	0.015	11344	GCST90274799	rs10893042	C	G	0.6744	Interleukin-13 levels	TRUE	reported
41810092	2.69e-06	0.2093	13	0.0446	11344	GCST90274799	rs141726773	T	C	0.9682	Interleukin-13 levels	TRUE	reported
57830694	3.33e-07	-0.0934	15	0.0183	11792	GCST90274799	rs55924857	T	C	0.8535	Interleukin-13 levels	TRUE	reported
79977921	1.34e-06	0.2122	16	0.0439	11784	GCST90274799	rs59235092	A	G	0.0274	Interleukin-13 levels	TRUE	reported
20169693	1.92e-06	0.0919	4	0.0193	8861	GCST90274800	rs56240706	A	T	0.8082	Interleukin-15 receptor subunit alpha levels	TRUE	reported
140657353	1.57e-06	0.0778	4	0.0162	11772	GCST90274800	rs6845172	C	G	0.8203	Interleukin-15 receptor subunit alpha levels	TRUE	reported
32560501	9.81e-07	0.0749	6	0.0153	11344	GCST90274800	rs9270551	A	G	0.7077	Interleukin-15 receptor subunit alpha levels	TRUE	reported
27696981	4.67e-06	-0.3132	8	0.0684	10857	GCST90274800	rs117428573	A	C	0.0119	Interleukin-15 receptor subunit alpha levels	TRUE	reported
136154304	4.33e-06	-0.0726	9	0.0158	10918	GCST90274800	rs649129	T	C	0.2166	Interleukin-15 receptor subunit alpha levels	TRUE	reported
5815194	6.27e-07	-0.0867	10	0.0174	11344	GCST90274800	rs12570881	A	T	0.8028	Interleukin-15 receptor subunit alpha levels	TRUE	reported
6002368	8.39e-186	0.3692	10	0.0127	11344	GCST90274800	rs2228059	T	G	0.5146	Interleukin-15 receptor subunit alpha levels	TRUE	reported
6009462	4.34e-48	-0.1967	10	0.0135	11344	GCST90274800	rs7898286	T	G	0.3975	Interleukin-15 receptor subunit alpha levels	TRUE	reported
37594094	3.66e-06	-0.2278	11	0.0492	11779	GCST90274800	rs145793996	A	G	0.9801	Interleukin-15 receptor subunit alpha levels	TRUE	reported
111932800	1.87e-08	-0.0748	12	0.0133	11344	GCST90274800	rs7137828	T	C	0.5243	Interleukin-15 receptor subunit alpha levels	TRUE	reported
94729209	5.91e-07	-0.0849	15	0.017	7943	GCST90274800	rs117046642	A	T	0.4367	Interleukin-15 receptor subunit alpha levels	TRUE	reported
12175379	1.92e-06	0.14	18	0.0294	9899	GCST90274800	rs4459616	T	C	0.0658	Interleukin-15 receptor subunit alpha levels	TRUE	reported
2629394	1.52e-06	0.1159	20	0.0241	9461	GCST90274800	rs192538756	A	T	0.8743	Interleukin-15 receptor subunit alpha levels	TRUE	reported
15303777	2.05e-06	0.3794	21	0.0799	7423	GCST90274800	rs117484888	A	G	0.0158	Interleukin-15 receptor subunit alpha levels	TRUE	reported
39896592	2.48e-06	0.0796	21	0.0169	11791	GCST90274800	rs2836464	A	G	0.8384	Interleukin-15 receptor subunit alpha levels	TRUE	reported
96622380	1.01e-06	-0.0802	1	0.0164	11336	GCST90274801	rs33998516	A	C	0.7781	Interleukin-17A levels	TRUE	reported
13468626	3.61e-06	-0.2432	2	0.0525	10574	GCST90274801	rs75788494	T	C	0.021	Interleukin-17A levels	TRUE	reported
63484616	1.32e-06	0.1688	3	0.0349	11778	GCST90274801	rs115193412	T	C	0.0418	Interleukin-17A levels	TRUE	reported
189579511	4.87e-06	-0.0585	3	0.0128	11783	GCST90274801	rs17448036	A	G	0.5609	Interleukin-17A levels	TRUE	reported
32628224	1.04e-06	0.0923	6	0.0189	8742	GCST90274801	rs41270871	A	T	0.221	Interleukin-17A levels	TRUE	reported
6380998	4.34e-06	-0.068	7	0.0148	11336	GCST90274801	rs28852438	A	G	0.2897	Interleukin-17A levels	TRUE	reported
70106392	1.5e-07	-0.0893	8	0.017	11774	GCST90274801	rs1462017	C	G	0.1776	Interleukin-17A levels	TRUE	reported
27215497	2.57e-06	-0.1279	9	0.0272	11775	GCST90274801	rs77529534	T	C	0.9323	Interleukin-17A levels	TRUE	reported
31560030	6.6e-07	-0.1467	9	0.0295	11336	GCST90274801	rs79982350	C	G	0.0555	Interleukin-17A levels	TRUE	reported
91976386	2.25e-06	0.0908	9	0.0192	11336	GCST90274801	rs4877075	A	G	0.1411	Interleukin-17A levels	TRUE	reported
67955765	2.23e-06	0.2446	10	0.0517	10913	GCST90274801	rs34557923	T	G	0.9819	Interleukin-17A levels	TRUE	reported
118130693	4.84e-06	0.1696	12	0.0371	11767	GCST90274801	rs77595989	T	G	0.9648	Interleukin-17A levels	TRUE	reported
8011846	2.08e-06	-0.0726	16	0.0153	11336	GCST90274801	rs12599620	T	C	0.7391	Interleukin-17A levels	TRUE	reported
2272057	2.02e-06	0.2309	17	0.0486	11294	GCST90274801	rs2429911	T	C	0.0251	Interleukin-17A levels	TRUE	reported
43658721	1.77e-06	0.0884	17	0.0185	7943	GCST90274801	rs2693361	T	G	0.517	Interleukin-17A levels	TRUE	reported
176930254	2.73e-09	-0.3259	1	0.0548	11345	GCST90274802	rs114882743	A	T	0.9804	Interleukin-17C levels	TRUE	reported
242536005	4e-06	0.1508	1	0.0327	9892	GCST90274802	rs12092228	T	G	0.0512	Interleukin-17C levels	TRUE	reported
136675328	3.56e-06	-0.2174	2	0.0469	10294	GCST90274802	rs77654242	T	G	0.9707	Interleukin-17C levels	TRUE	reported
239715033	1.55e-07	-0.2749	2	0.0524	11302	GCST90274802	rs149756404	A	C	0.9809	Interleukin-17C levels	TRUE	reported
24758319	4.17e-06	-0.0649	4	0.0141	11785	GCST90274802	rs1072074	A	G	0.5847	Interleukin-17C levels	TRUE	reported
152291909	3.28e-06	-0.1219	4	0.0262	11345	GCST90274802	rs11931996	T	C	0.9068	Interleukin-17C levels	TRUE	reported
19253845	2.05e-06	-0.0793	5	0.0167	7943	GCST90274802	rs4593271	A	G	0.6301	Interleukin-17C levels	TRUE	reported
107423766	6.26e-07	-0.0882	5	0.0177	11790	GCST90274802	rs59356989	A	G	0.8432	Interleukin-17C levels	TRUE	reported
174179760	2.23e-06	-0.0951	5	0.0201	11793	GCST90274802	rs75246422	T	C	0.1233	Interleukin-17C levels	TRUE	reported
174836306	4.85e-06	-0.1673	5	0.0366	11775	GCST90274802	rs72815428	T	C	0.0423	Interleukin-17C levels	TRUE	reported
66547346	3.8e-06	0.0624	6	0.0135	11792	GCST90274802	rs2814092	C	G	0.6437	Interleukin-17C levels	TRUE	reported
21240100	1.62e-06	0.0633	7	0.0132	11792	GCST90274802	rs1920106	T	C	0.3948	Interleukin-17C levels	TRUE	reported
107469519	1.49e-06	0.3672	9	0.0763	7456	GCST90274802	rs111268024	A	C	0.0207	Interleukin-17C levels	TRUE	reported
52750252	1.56e-06	0.1926	12	0.0401	11149	GCST90274802	rs554604740	A	G	0.0286	Interleukin-17C levels	TRUE	reported
44396409	1.82e-06	-0.0816	13	0.0171	11345	GCST90274802	rs10870773	A	G	0.8025	Interleukin-17C levels	TRUE	reported
96638651	1.93e-06	-0.0857	13	0.018	11345	GCST90274802	rs12863903	T	C	0.1597	Interleukin-17C levels	TRUE	reported
92763907	4.37e-06	-0.1162	14	0.0253	9461	GCST90274802	rs8015296	C	G	0.0991	Interleukin-17C levels	TRUE	reported
102333234	3.78e-06	0.1091	14	0.0236	11774	GCST90274802	rs12895022	T	C	0.0906	Interleukin-17C levels	TRUE	reported
8393906	2.09e-06	0.1077	16	0.0227	11345	GCST90274802	rs39779	C	G	0.1032	Interleukin-17C levels	TRUE	reported
76626873	3.92e-06	-0.09	16	0.0195	11339	GCST90274802	rs12445031	C	G	0.1382	Interleukin-17C levels	TRUE	reported
88684495	1.16e-14	-0.105	16	0.0136	11775	GCST90274802	rs17700884	T	G	0.3783	Interleukin-17C levels	TRUE	reported
32489851	1.68e-51	-0.1857	2	0.0123	14296	GCST90274803	rs385076	T	C	0.3734	Interleukin-18 levels	TRUE	reported
126751021	4.47e-06	-0.0702	2	0.0153	11345	GCST90274803	rs12711729	T	C	0.7336	Interleukin-18 levels	TRUE	reported
115001900	4.46e-07	-0.3049	3	0.0604	13809	GCST90274803	rs139760701	A	T	0.989	Interleukin-18 levels	TRUE	reported
121893301	8.16e-07	0.072	4	0.0146	14743	GCST90274803	rs12648080	A	G	0.8077	Interleukin-18 levels	TRUE	reported
68682536	2.07e-09	-0.16	5	0.0267	14744	GCST90274803	rs17229943	A	C	0.9351	Interleukin-18 levels	TRUE	reported
70375337	4.66e-06	0.1154	5	0.0252	10894	GCST90274803	rs567093451	T	G	0.8692	Interleukin-18 levels	TRUE	reported
38300402	2.88e-06	0.2157	6	0.0461	14741	GCST90274803	rs4140444	A	G	0.0204	Interleukin-18 levels	TRUE	reported
158786921	1.97e-06	-0.0861	6	0.0181	10893	GCST90274803	rs7755771	T	C	0.2688	Interleukin-18 levels	TRUE	reported
162785078	9.65e-07	0.0676	6	0.0138	13245	GCST90274803	rs12201187	A	T	0.2767	Interleukin-18 levels	TRUE	reported
11104167	6.71e-07	-0.082	7	0.0165	14296	GCST90274803	rs67424072	T	G	0.8341	Interleukin-18 levels	TRUE	reported
155637974	6.12e-08	-0.163	7	0.0301	14743	GCST90274803	rs56836641	T	C	0.0477	Interleukin-18 levels	TRUE	reported
126402485	1.14e-06	-0.0759	8	0.0156	13421	GCST90274803	rs2954016	T	C	0.3451	Interleukin-18 levels	TRUE	reported
144606172	2.59e-09	-0.0935	8	0.0157	13657	GCST90274803	rs12681624	C	G	0.8179	Interleukin-18 levels	TRUE	reported
20069041	4.27e-06	-0.1954	9	0.0425	14721	GCST90274803	rs112338272	A	C	0.0236	Interleukin-18 levels	TRUE	reported
268430	4.41e-06	-0.0629	11	0.0137	14730	GCST90274803	rs11605127	C	G	0.7543	Interleukin-18 levels	TRUE	reported
86686181	1.45e-06	-0.1248	11	0.0259	12201	GCST90274803	rs57954386	C	G	0.0665	Interleukin-18 levels	TRUE	reported
105060888	2.91e-07	0.1154	11	0.0225	14722	GCST90274803	rs60235102	T	C	0.9237	Interleukin-18 levels	TRUE	reported
112025306	1.53e-51	0.2039	11	0.0135	14742	GCST90274803	rs5744249	A	C	0.7618	Interleukin-18 levels	TRUE	reported
112433719	2.34e-06	0.1374	11	0.0291	14735	GCST90274803	rs35495214	T	C	0.0465	Interleukin-18 levels	TRUE	reported
54161464	1.42e-06	0.2532	16	0.0525	14737	GCST90274803	rs148504635	A	C	0.9857	Interleukin-18 levels	TRUE	reported
84730435	1.71e-06	-0.278	16	0.0581	11249	GCST90274803	rs113552426	C	G	0.9792	Interleukin-18 levels	TRUE	reported
28763724	9.46e-07	-0.2314	18	0.0472	14743	GCST90274803	rs77994606	A	G	0.9814	Interleukin-18 levels	TRUE	reported
5344989	4.01e-06	0.0581	19	0.0126	14296	GCST90274803	rs2108621	T	C	0.3565	Interleukin-18 levels	TRUE	reported
51289816	4.82e-06	-0.0567	20	0.0124	14296	GCST90274803	rs1403742	A	T	0.371	Interleukin-18 levels	TRUE	reported
15404794	4.6e-06	0.0921	1	0.0201	11771	GCST90274804	rs7512350	A	G	0.1213	interleukin-18 receptor 1 levels	TRUE	reported
102130347	1.61e-09	0.184	2	0.0305	14295	GCST90274804	rs114429030	T	C	0.0508	interleukin-18 receptor 1 levels	TRUE	reported
102798245	9.86e-41	0.1911	2	0.0143	10893	GCST90274804	rs74180212	T	G	0.5584	interleukin-18 receptor 1 levels	TRUE	reported
102890970	2.42e-38	0.1489	2	0.0115	14743	GCST90274804	rs1115282	T	C	0.5422	interleukin-18 receptor 1 levels	TRUE	reported
102968356	1e-200	-0.3681	2	0.0115	14737	GCST90274804	rs10192157	T	C	0.3754	interleukin-18 receptor 1 levels	TRUE	reported
10580281	2.94e-06	0.0935	3	0.02	11788	GCST90274804	rs7642750	A	C	0.8764	interleukin-18 receptor 1 levels	TRUE	reported
58414784	1.49e-06	-0.1646	3	0.0342	14735	GCST90274804	rs35021151	A	G	0.0317	interleukin-18 receptor 1 levels	TRUE	reported
79589418	1.61e-06	-0.2015	3	0.042	14727	GCST90274804	rs62257659	A	G	0.9745	interleukin-18 receptor 1 levels	TRUE	reported
146882115	1.07e-06	-0.0956	3	0.0196	14295	GCST90274804	rs78199195	A	G	0.8928	interleukin-18 receptor 1 levels	TRUE	reported
801754	2.87e-06	0.1039	6	0.0222	14295	GCST90274804	rs78035061	A	C	0.0787	interleukin-18 receptor 1 levels	TRUE	reported
29690677	3.63e-06	-0.3006	7	0.0649	13164	GCST90274804	rs117145942	A	G	0.0131	interleukin-18 receptor 1 levels	TRUE	reported
47517191	2.49e-06	0.1408	7	0.0299	14730	GCST90274804	rs80317525	A	G	0.0468	interleukin-18 receptor 1 levels	TRUE	reported
156048777	2.03e-06	-0.1045	7	0.022	14733	GCST90274804	rs73176827	T	C	0.0762	interleukin-18 receptor 1 levels	TRUE	reported
28819417	8.43e-07	0.1906	8	0.0387	12193	GCST90274804	rs536613714	T	G	0.9625	interleukin-18 receptor 1 levels	TRUE	reported
61379709	1.52e-06	-0.1505	10	0.0313	14730	GCST90274804	rs117195704	A	G	0.0389	interleukin-18 receptor 1 levels	TRUE	reported
20930038	3.71e-06	0.0657	14	0.0142	14295	GCST90274804	rs1760941	A	C	0.7591	interleukin-18 receptor 1 levels	TRUE	reported
94844947	2.86e-09	0.2643	14	0.0445	14743	GCST90274804	rs28929474	T	C	0.0204	interleukin-18 receptor 1 levels	TRUE	reported
87926882	2.89e-06	-0.1483	16	0.0317	13231	GCST90274804	rs117599131	A	C	0.0536	interleukin-18 receptor 1 levels	TRUE	reported
64305051	3.65e-19	-0.3382	17	0.0378	14743	GCST90274804	rs78357146	A	G	0.9715	interleukin-18 receptor 1 levels	TRUE	reported
51193977	9.62e-07	0.073	20	0.0149	14725	GCST90274804	rs34174304	A	G	0.8157	interleukin-18 receptor 1 levels	TRUE	reported
19662319	8.75e-07	-0.2754	22	0.056	14256	GCST90274804	rs79097546	T	C	0.9865	interleukin-18 receptor 1 levels	TRUE	reported
34904594	3.13e-06	0.2387	22	0.0512	14733	GCST90274804	rs116935210	A	G	0.9848	interleukin-18 receptor 1 levels	TRUE	reported
105113404	4.67e-06	0.0783	1	0.0171	11785	GCST90274805	rs12047801	T	C	0.174	Interleukin-1-alpha levels	TRUE	reported
116784131	2.55e-06	0.2658	1	0.0565	10853	GCST90274805	rs115494443	A	G	0.0186	Interleukin-1-alpha levels	TRUE	reported
170964850	2.33e-06	0.2215	2	0.0469	11340	GCST90274805	rs115602471	T	C	0.0311	Interleukin-1-alpha levels	TRUE	reported
32586222	1.36e-34	-0.3263	6	0.0266	11788	GCST90274805	rs11759846	A	G	0.0799	Interleukin-1-alpha levels	TRUE	reported
32606006	9.53e-08	-0.3452	6	0.0647	7943	GCST90274805	rs547199103	A	T	0.0283	Interleukin-1-alpha levels	TRUE	reported
32656094	4.4e-09	-0.3251	6	0.0554	11301	GCST90274805	rs13195317	T	C	0.0358	Interleukin-1-alpha levels	TRUE	reported
89060931	4.64e-06	0.131	7	0.0286	11785	GCST90274805	rs10233998	T	G	0.0604	Interleukin-1-alpha levels	TRUE	reported
89744017	3.28e-06	0.2438	8	0.0524	11786	GCST90274805	rs16886503	A	T	0.9824	Interleukin-1-alpha levels	TRUE	reported
118755738	1.1e-07	0.0754	11	0.0142	10290	GCST90274805	rs523604	A	G	0.5264	Interleukin-1-alpha levels	TRUE	reported
103893601	2.1e-06	-0.0982	12	0.0207	11775	GCST90274805	rs7138836	A	T	0.1141	Interleukin-1-alpha levels	TRUE	reported
114539621	1.85e-06	0.062	12	0.013	11772	GCST90274805	rs4767214	T	C	0.5326	Interleukin-1-alpha levels	TRUE	reported
32073614	7.17e-07	0.2176	17	0.0439	11788	GCST90274805	rs117537822	T	C	0.9755	Interleukin-1-alpha levels	TRUE	reported
53509585	4.7e-06	-0.0856	17	0.0187	9891	GCST90274805	rs61098036	A	G	0.8232	Interleukin-1-alpha levels	TRUE	reported
308555	4.42e-07	0.1116	18	0.0221	11787	GCST90274805	rs11878153	A	G	0.9015	Interleukin-1-alpha levels	TRUE	reported
192579384	1.99e-06	0.2016	2	0.0424	11789	GCST90274806	rs79419497	A	G	0.9733	Interleukin-2 levels	TRUE	reported
12396234	5.73e-07	0.2095	3	0.0419	11789	GCST90274806	rs142641125	T	C	0.0287	Interleukin-2 levels	TRUE	reported
64865615	1.37e-06	-0.1048	3	0.0217	11787	GCST90274806	rs77853517	T	C	0.8961	Interleukin-2 levels	TRUE	reported
125991040	9.2e-07	0.0854	3	0.0174	11769	GCST90274806	rs7638939	A	T	0.8293	Interleukin-2 levels	TRUE	reported
137247468	4.85e-06	0.1737	3	0.038	11341	GCST90274806	rs75739108	T	C	0.039	Interleukin-2 levels	TRUE	reported
34713434	3.99e-06	0.1176	4	0.0255	11341	GCST90274806	rs79925007	T	G	0.9036	Interleukin-2 levels	TRUE	reported
138235156	3.36e-06	-0.0646	4	0.0139	11784	GCST90274806	rs6535212	T	G	0.6861	Interleukin-2 levels	TRUE	reported
35188802	2.91e-06	-0.1216	5	0.026	11789	GCST90274806	rs4703508	T	C	0.9334	Interleukin-2 levels	TRUE	reported
88775115	2.03e-06	-0.1468	9	0.0309	9257	GCST90274806	rs201229721	A	C	0.9396	Interleukin-2 levels	TRUE	reported
2293803	3.52e-06	-0.1999	10	0.0431	11789	GCST90274806	rs74852566	T	G	0.0244	Interleukin-2 levels	TRUE	reported
67202938	2.38e-06	-0.1222	10	0.0259	11784	GCST90274806	rs10996419	T	C	0.9188	Interleukin-2 levels	TRUE	reported
85868678	3.44e-06	0.1922	13	0.0414	11785	GCST90274806	rs77832761	A	G	0.0318	Interleukin-2 levels	TRUE	reported
55563894	2.79e-06	-0.2699	14	0.0576	11341	GCST90274806	rs144129701	C	G	0.9727	Interleukin-2 levels	TRUE	reported
77431739	1.95e-06	-0.0728	16	0.0153	11341	GCST90274806	rs36006983	T	C	0.7384	Interleukin-2 levels	TRUE	reported
103299	1.22e-06	-0.0723	17	0.0149	10723	GCST90274806	rs28515912	A	C	0.6969	Interleukin-2 levels	TRUE	reported
55502846	5.91e-07	-0.0849	19	0.017	11341	GCST90274806	rs1671226	C	G	0.2053	Interleukin-2 levels	TRUE	reported
9746065	4.65e-06	-0.1722	1	0.0376	11774	GCST90274807	rs72633862	T	G	0.0444	Interleukin-20 levels	TRUE	reported
41433965	1.11e-06	-0.2372	1	0.0487	11782	GCST90274807	rs114363239	T	C	0.0189	Interleukin-20 levels	TRUE	reported
52215130	3.5e-06	-0.2134	2	0.046	11784	GCST90274807	rs114209791	A	G	0.9756	Interleukin-20 levels	TRUE	reported
141913966	7.29e-07	-0.2551	2	0.0515	11438	GCST90274807	rs146918864	T	C	0.0228	Interleukin-20 levels	TRUE	reported
133183457	3.57e-06	0.0635	4	0.0137	11763	GCST90274807	rs12498781	A	G	0.3202	Interleukin-20 levels	TRUE	reported
17753237	4.05e-06	0.0719	7	0.0156	8587	GCST90274807	rs143181662	T	C	0.5043	Interleukin-20 levels	TRUE	reported
54991603	8.1e-07	0.294	7	0.0596	10849	GCST90274807	rs111249483	A	G	0.9804	Interleukin-20 levels	TRUE	reported
76239511	4.03e-07	-0.3598	7	0.071	8243	GCST90274807	rs200680034	A	G	0.0177	Interleukin-20 levels	TRUE	reported
68839107	3.8e-06	-0.3596	8	0.0778	11336	GCST90274807	rs138771212	A	G	0.9909	Interleukin-20 levels	TRUE	reported
100596026	2e-07	-0.222	11	0.0427	11774	GCST90274807	rs188205021	T	C	0.0255	Interleukin-20 levels	TRUE	reported
21169862	3.95e-06	-0.1232	14	0.0267	11336	GCST90274807	rs72659995	T	C	0.9142	Interleukin-20 levels	TRUE	reported
23769949	2.45e-06	-0.1753	15	0.0372	11774	GCST90274807	rs28542561	T	C	0.965	Interleukin-20 levels	TRUE	reported
80689313	9.96e-07	-0.1546	16	0.0316	11784	GCST90274807	rs117977288	T	G	0.9553	Interleukin-20 levels	TRUE	reported
153082377	1.36e-07	-0.0817	1	0.0155	8814	GCST90274808	rs540645152	A	C	0.4221	Interleukin-20 receptor subunit alpha levels	TRUE	reported
168180874	3.34e-06	0.119	1	0.0256	11344	GCST90274808	rs12138611	C	G	0.1039	Interleukin-20 receptor subunit alpha levels	TRUE	reported
113013852	1.33e-06	0.3626	3	0.075	9261	GCST90274808	rs544388667	A	G	0.0114	Interleukin-20 receptor subunit alpha levels	TRUE	reported
46131995	4.69e-06	-0.4166	5	0.091	7315	GCST90274808	rs143067549	T	C	0.0114	Interleukin-20 receptor subunit alpha levels	TRUE	reported
154577444	4.61e-06	0.1741	5	0.038	11790	GCST90274808	rs59446445	A	G	0.0321	Interleukin-20 receptor subunit alpha levels	TRUE	reported
158071161	4.01e-06	-0.0664	6	0.0144	11762	GCST90274808	rs6920753	A	G	0.704	Interleukin-20 receptor subunit alpha levels	TRUE	reported
12560554	2.62e-06	0.3176	7	0.0676	11344	GCST90274808	rs113563938	A	T	0.9871	Interleukin-20 receptor subunit alpha levels	TRUE	reported
35154239	3.34e-09	0.1171	8	0.0198	11344	GCST90274808	rs11987533	A	G	0.1374	Interleukin-20 receptor subunit alpha levels	TRUE	reported
79840734	4.55e-06	-0.0761	8	0.0166	9894	GCST90274808	rs12056343	T	G	0.7494	Interleukin-20 receptor subunit alpha levels	TRUE	reported
139987300	2.6e-06	0.1913	8	0.0407	11792	GCST90274808	rs113153423	A	G	0.972	Interleukin-20 receptor subunit alpha levels	TRUE	reported
14288564	4.22e-06	0.0897	16	0.0195	11343	GCST90274808	rs72785422	T	C	0.8313	Interleukin-20 receptor subunit alpha levels	TRUE	reported
59389022	3.98e-06	0.2357	17	0.0511	11783	GCST90274808	rs149111746	A	G	0.0208	Interleukin-20 receptor subunit alpha levels	TRUE	reported
85320044	3.23e-06	-0.1271	2	0.0273	11767	GCST90274809	rs78594373	T	C	0.0671	Interleukin-22 receptor subunit alpha-1 levels	TRUE	reported
26143082	1.79e-06	0.2679	4	0.0561	10916	GCST90274809	rs1473089	A	C	0.0253	Interleukin-22 receptor subunit alpha-1 levels	TRUE	reported
157031745	3.25e-06	0.1722	4	0.037	11345	GCST90274809	rs75590335	A	G	0.0376	Interleukin-22 receptor subunit alpha-1 levels	TRUE	reported
81154741	3.36e-07	-0.2102	7	0.0412	11781	GCST90274809	rs79229049	A	T	0.9695	Interleukin-22 receptor subunit alpha-1 levels	TRUE	reported
81502336	8.23e-07	0.2815	8	0.0571	10919	GCST90274809	rs56282088	A	G	0.0165	Interleukin-22 receptor subunit alpha-1 levels	TRUE	reported
87485765	3.36e-06	0.2714	8	0.0584	11306	GCST90274809	rs13257574	T	C	0.0167	Interleukin-22 receptor subunit alpha-1 levels	TRUE	reported
117667449	3.5e-06	0.27	9	0.0582	11345	GCST90274809	rs3181361	T	C	0.0163	Interleukin-22 receptor subunit alpha-1 levels	TRUE	reported
44669337	2.77e-06	0.2203	10	0.047	11793	GCST90274809	rs12240324	A	G	0.9713	Interleukin-22 receptor subunit alpha-1 levels	TRUE	reported
62394907	3.56e-06	-0.0751	14	0.0162	11345	GCST90274809	rs17256492	T	C	0.7694	Interleukin-22 receptor subunit alpha-1 levels	TRUE	reported
94197473	1.04e-06	-0.0674	14	0.0138	11344	GCST90274809	rs7158900	A	G	0.6092	Interleukin-22 receptor subunit alpha-1 levels	TRUE	reported
50001752	2.4e-06	0.0632	20	0.0134	11793	GCST90274809	rs4811167	T	C	0.5504	Interleukin-22 receptor subunit alpha-1 levels	TRUE	reported
42295154	4.02e-06	0.3467	21	0.0752	10858	GCST90274809	rs117263973	A	G	0.0109	Interleukin-22 receptor subunit alpha-1 levels	TRUE	reported
18931322	3.16e-06	0.1729	1	0.0371	9453	GCST90274810	rs116790447	T	C	0.0521	Interleukin-24 levels	TRUE	reported
153060770	2.55e-06	0.0762	1	0.0162	7943	GCST90274810	rs199770642	A	T	0.4768	Interleukin-24 levels	TRUE	reported
236592040	2.15e-06	0.0815	1	0.0172	8587	GCST90274810	rs36183478	T	C	0.4915	Interleukin-24 levels	TRUE	reported
149232308	2.51e-06	-0.1318	5	0.028	9900	GCST90274810	rs2341294	A	G	0.0716	Interleukin-24 levels	TRUE	reported
9959098	2.2e-06	0.3063	7	0.0647	11287	GCST90274810	rs145295031	A	T	0.014	Interleukin-24 levels	TRUE	reported
155623090	1.36e-06	0.0657	7	0.0136	11336	GCST90274810	rs167018	A	G	0.4443	Interleukin-24 levels	TRUE	reported
6122343	2.76e-06	0.3005	10	0.0641	10850	GCST90274810	rs11256610	A	G	0.0145	Interleukin-24 levels	TRUE	reported
112883476	1.74e-06	0.0655	12	0.0137	11336	GCST90274810	rs11066309	A	G	0.4172	Interleukin-24 levels	TRUE	reported
86024172	4.78e-06	0.0892	14	0.0195	7943	GCST90274810	rs7401175	A	T	0.2392	Interleukin-24 levels	TRUE	reported
97741799	4.97e-06	-0.3	14	0.0657	10850	GCST90274810	rs117613902	A	G	0.9862	Interleukin-24 levels	TRUE	reported
49575164	3.51e-06	-0.0886	16	0.0191	11781	GCST90274810	rs60306270	A	G	0.1398	Interleukin-24 levels	TRUE	reported
26067535	4.02e-06	0.2969	21	0.0644	10850	GCST90274810	rs143986178	A	G	0.0144	Interleukin-24 levels	TRUE	reported
48661109	8.22e-08	0.111	22	0.0207	11337	GCST90274810	rs73169406	A	G	0.1327	Interleukin-24 levels	TRUE	reported
31896839	6.65e-07	0.2769	2	0.0557	8243	GCST90274811	rs13001788	T	C	0.9745	Interleukin-2 receptor subunit beta levels	TRUE	reported
171243489	3.81e-06	0.232	2	0.0502	10403	GCST90274811	rs115890206	A	G	0.9786	Interleukin-2 receptor subunit beta levels	TRUE	reported
108118301	1e-06	0.0631	4	0.0129	11791	GCST90274811	rs17549820	T	C	0.5622	Interleukin-2 receptor subunit beta levels	TRUE	reported
136755243	1.9e-06	-0.2101	4	0.0441	10295	GCST90274811	rs116007066	A	G	0.025	Interleukin-2 receptor subunit beta levels	TRUE	reported
131393771	1.36e-06	-0.157	6	0.0325	11779	GCST90274811	rs9321271	A	C	0.9549	Interleukin-2 receptor subunit beta levels	TRUE	reported
98121843	1.01e-06	0.0704	7	0.0144	11344	GCST90274811	rs1472270	C	G	0.346	Interleukin-2 receptor subunit beta levels	TRUE	reported
36198233	3.8e-06	-0.0721	11	0.0156	11344	GCST90274811	rs34246740	T	C	0.2619	Interleukin-2 receptor subunit beta levels	TRUE	reported
40470032	3.86e-06	-0.2471	11	0.0535	11304	GCST90274811	rs141460846	T	C	0.9783	Interleukin-2 receptor subunit beta levels	TRUE	reported
13099229	2.79e-06	-0.0984	12	0.021	7943	GCST90274811	rs56353341	T	C	0.7599	Interleukin-2 receptor subunit beta levels	TRUE	reported
111592380	2.13e-06	-0.1133	12	0.0239	11343	GCST90274811	rs2157876	T	G	0.0879	Interleukin-2 receptor subunit beta levels	TRUE	reported
106109408	3.28e-06	0.3764	13	0.0809	7943	GCST90274811	rs559991994	A	T	0.0166	Interleukin-2 receptor subunit beta levels	TRUE	reported
84665328	2.09e-06	-0.2102	15	0.0443	11788	GCST90274811	rs11630708	T	C	0.9766	Interleukin-2 receptor subunit beta levels	TRUE	reported
80775714	2.2e-06	-0.0606	16	0.0128	11786	GCST90274811	rs9921181	A	G	0.4465	Interleukin-2 receptor subunit beta levels	TRUE	reported
4507431	3.36e-06	0.1213	17	0.0261	11774	GCST90274811	rs117538197	T	C	0.0695	Interleukin-2 receptor subunit beta levels	TRUE	reported
189492967	1.73e-06	0.1741	4	0.0364	8385	GCST90274812	rs35370544	T	G	0.047	Interleukin-33 levels	TRUE	reported
38719850	3.03e-06	0.0691	6	0.0148	11345	GCST90274812	rs7742625	C	G	0.6997	Interleukin-33 levels	TRUE	reported
156872261	4.82e-06	-0.1166	6	0.0255	8817	GCST90274812	rs77792454	T	C	0.1064	Interleukin-33 levels	TRUE	reported
24423445	4.59e-06	0.1833	7	0.04	11789	GCST90274812	rs17149396	C	G	0.0307	Interleukin-33 levels	TRUE	reported
87995921	3.45e-06	-0.0752	8	0.0162	11345	GCST90274812	rs66755903	A	G	0.2321	Interleukin-33 levels	TRUE	reported
21663051	2.34e-06	0.1308	9	0.0277	11345	GCST90274812	rs62556318	C	G	0.9172	Interleukin-33 levels	TRUE	reported
96439814	3.99e-06	0.1259	12	0.0273	11345	GCST90274812	rs78455659	A	G	0.9273	Interleukin-33 levels	TRUE	reported
66970271	4.55e-07	-0.0681	15	0.0135	11345	GCST90274812	rs8042883	T	C	0.5496	Interleukin-33 levels	TRUE	reported
79491576	4.01e-06	0.0936	16	0.0203	11780	GCST90274812	rs13336496	A	C	0.8755	Interleukin-33 levels	TRUE	reported
73359115	4.47e-06	0.3432	18	0.0748	10858	GCST90274812	rs112495884	A	G	0.0112	Interleukin-33 levels	TRUE	reported
14299739	3.74e-07	-0.1184	19	0.0233	10281	GCST90274812	rs10415966	A	C	0.1177	Interleukin-33 levels	TRUE	reported
40484010	3.61e-06	-0.0732	21	0.0158	11783	GCST90274812	rs1013434	T	C	0.2201	Interleukin-33 levels	TRUE	reported
145427960	4.19e-06	0.1919	1	0.0417	7953	GCST90274813	rs10910814	C	G	0.0407	Interleukin-4 levels	TRUE	reported
243071390	4.01e-06	-0.077	1	0.0167	11345	GCST90274813	rs2502347	T	C	0.2195	Interleukin-4 levels	TRUE	reported
107668175	4.61e-06	0.0701	2	0.0153	11345	GCST90274813	rs13418255	A	G	0.7233	Interleukin-4 levels	TRUE	reported
40156881	1.16e-06	-0.0773	4	0.0159	11345	GCST90274813	rs13130198	A	G	0.2374	Interleukin-4 levels	TRUE	reported
185529634	2.31e-06	-0.1181	4	0.025	11345	GCST90274813	rs12641440	C	G	0.9065	Interleukin-4 levels	TRUE	reported
32556783	2e-06	0.1212	6	0.0255	6252	GCST90274813	rs9270229	T	C	0.1501	Interleukin-4 levels	TRUE	reported
35764540	2.05e-06	0.085	6	0.0179	7943	GCST90274813	rs2766594	A	G	0.5892	Interleukin-4 levels	TRUE	reported
2938066	8.99e-07	0.449	7	0.0914	7456	GCST90274813	rs549453778	A	T	0.9882	Interleukin-4 levels	TRUE	reported
22649912	6.19e-07	0.0678	8	0.0136	11345	GCST90274813	rs11989681	A	G	0.5982	Interleukin-4 levels	TRUE	reported
119274249	3.28e-06	-0.1391	8	0.0299	11788	GCST90274813	rs4876407	T	G	0.9451	Interleukin-4 levels	TRUE	reported
117036047	1.49e-06	-0.1338	9	0.0278	10281	GCST90274813	rs1490743	T	G	0.0752	Interleukin-4 levels	TRUE	reported
6800809	1.68e-07	-0.2354	10	0.045	11787	GCST90274813	rs75610895	T	C	0.0253	Interleukin-4 levels	TRUE	reported
34284406	2.16e-06	0.2805	10	0.0592	11793	GCST90274813	rs116963481	A	G	0.9846	Interleukin-4 levels	TRUE	reported
106921396	3.78e-06	-0.1128	14	0.0244	8099	GCST90274813	rs7150107	T	C	0.7641	Interleukin-4 levels	TRUE	reported
79066932	2.47e-06	0.0716	15	0.0152	10471	GCST90274813	rs12900168	A	G	0.4842	Interleukin-4 levels	TRUE	reported
37473314	4.2e-06	0.1661	1	0.0361	11344	GCST90274814	rs114829303	T	C	0.0436	Interleukin-5 levels	TRUE	reported
208050360	7.29e-07	-0.1169	1	0.0236	11789	GCST90274814	rs17009223	A	G	0.0881	Interleukin-5 levels	TRUE	reported
35700630	1.33e-06	0.205	4	0.0424	7942	GCST90274814	rs534010680	T	G	0.0508	Interleukin-5 levels	TRUE	reported
95530542	1.95e-07	0.0765	5	0.0147	11773	GCST90274814	rs34639000	A	G	0.7289	Interleukin-5 levels	TRUE	reported
124474284	3.38e-06	0.3833	6	0.0825	10280	GCST90274814	rs141941146	A	G	0.9859	Interleukin-5 levels	TRUE	reported
132281601	3.28e-06	0.0777	9	0.0167	11791	GCST90274814	rs10988407	A	G	0.2002	Interleukin-5 levels	TRUE	reported
4740043	4.81e-06	-0.1939	10	0.0424	7943	GCST90274814	rs201180858	T	G	0.947	Interleukin-5 levels	TRUE	reported
10380223	3.48e-06	-0.2747	11	0.0592	11790	GCST90274814	rs4277106	A	G	0.9858	Interleukin-5 levels	TRUE	reported
78234635	4.37e-06	-0.2292	13	0.0499	7943	GCST90274814	rs12864018	A	C	0.0477	Interleukin-5 levels	TRUE	reported
93316119	8.88e-07	-0.0924	14	0.0188	11773	GCST90274814	rs7142197	A	G	0.1442	Interleukin-5 levels	TRUE	reported
70546132	1.27e-06	0.0838	15	0.0173	11344	GCST90274814	rs12592185	T	C	0.8068	Interleukin-5 levels	TRUE	reported
86933894	3.84e-06	0.2407	16	0.0521	9377	GCST90274814	rs7193141	C	G	0.0351	Interleukin-5 levels	TRUE	reported
59402478	4.72e-06	0.2206	17	0.0482	10431	GCST90274814	rs62069649	A	G	0.0267	Interleukin-5 levels	TRUE	reported
48143913	1.14e-06	-0.0686	22	0.0141	11344	GCST90274814	rs132210	T	C	0.3408	Interleukin-5 levels	TRUE	reported
154426970	1.83e-45	-0.1684	1	0.0119	14742	GCST90274815	rs2228145	A	C	0.6128	Interleukin-6 levels	TRUE	reported
113871806	3.82e-06	0.0975	2	0.0211	14739	GCST90274815	rs17486819	T	G	0.9152	Interleukin-6 levels	TRUE	reported
141146747	2.7e-06	-0.0671	5	0.0143	14295	GCST90274815	rs248536	T	G	0.2276	Interleukin-6 levels	TRUE	reported
32609094	3.15e-07	0.067	6	0.0131	14294	GCST90274815	rs550717566	T	C	0.291	Interleukin-6 levels	TRUE	reported
28486167	4.59e-06	0.0582	7	0.0127	14295	GCST90274815	rs10234370	T	C	0.6371	Interleukin-6 levels	TRUE	reported
76792340	1.71e-06	-0.2244	7	0.0469	14726	GCST90274815	rs187416244	T	C	0.0182	Interleukin-6 levels	TRUE	reported
21260780	1.05e-06	-0.0659	8	0.0135	14295	GCST90274815	rs1346147	A	G	0.7459	Interleukin-6 levels	TRUE	reported
954741	1.08e-06	-0.3418	9	0.0701	12312	GCST90274815	rs10977774	A	C	0.9865	Interleukin-6 levels	TRUE	reported
79656931	1.76e-06	-0.2313	10	0.0484	9830	GCST90274815	rs554155854	T	C	0.9602	Interleukin-6 levels	TRUE	reported
68942611	5.04e-07	-0.3427	13	0.0682	12934	GCST90274815	rs185969953	T	G	0.0105	Interleukin-6 levels	TRUE	reported
77078350	1.8e-06	0.1165	14	0.0244	10893	GCST90274815	rs1642826	A	T	0.118	Interleukin-6 levels	TRUE	reported
97287518	2.24e-06	0.2512	1	0.0531	13801	GCST90274816	rs77336315	A	C	0.9836	Interleukin-7 levels	TRUE	reported
174141356	3.86e-06	0.097	1	0.021	11340	GCST90274816	rs56889120	A	G	0.8744	Interleukin-7 levels	TRUE	reported
194276216	5.52e-07	0.1372	1	0.0274	13240	GCST90274816	rs74131483	A	G	0.9451	Interleukin-7 levels	TRUE	reported
35502404	2.23e-06	0.1495	3	0.0316	14717	GCST90274816	rs144728120	T	C	0.0436	Interleukin-7 levels	TRUE	reported
147865967	3.67e-06	0.1597	4	0.0345	12045	GCST90274816	rs576004227	A	T	0.9615	Interleukin-7 levels	TRUE	reported
35881376	7.86e-07	-0.0647	5	0.0131	14736	GCST90274816	rs11742240	T	G	0.2796	Interleukin-7 levels	TRUE	reported
131676320	9.84e-07	-0.0651	5	0.0133	11785	GCST90274816	rs1050152	T	C	0.4122	Interleukin-7 levels	TRUE	reported
133897234	4.54e-06	0.0729	5	0.0159	12202	GCST90274816	rs55849454	A	G	0.7913	Interleukin-7 levels	TRUE	reported
2401569	8.33e-07	0.068	7	0.0138	14288	GCST90274816	rs12699881	A	G	0.2517	Interleukin-7 levels	TRUE	reported
79713766	5.67e-14	0.1691	8	0.0225	10894	GCST90274816	rs112359206	A	G	0.9	Interleukin-7 levels	TRUE	reported
106546447	1.03e-07	0.0745	8	0.014	11538	GCST90274816	rs111066336	T	C	0.3642	Interleukin-7 levels	TRUE	reported
133854336	3.03e-06	0.0691	9	0.0148	12403	GCST90274816	rs7026771	A	G	0.5682	Interleukin-7 levels	TRUE	reported
97807415	5.12e-07	0.0698	12	0.0139	14287	GCST90274816	rs12321566	A	G	0.237	Interleukin-7 levels	TRUE	reported
73960703	3.73e-06	-0.2336	15	0.0505	13605	GCST90274816	rs570880779	T	C	0.0215	Interleukin-7 levels	TRUE	reported
81321256	1.19e-06	-0.136	15	0.028	14715	GCST90274816	rs79072837	T	C	0.0497	Interleukin-7 levels	TRUE	reported
14764810	4.26e-06	-0.0584	19	0.0127	14730	GCST90274816	rs10403201	A	G	0.2923	Interleukin-7 levels	TRUE	reported
159175354	8.92e-09	0.0667	1	0.0116	14741	GCST90274817	rs12075	A	G	0.5552	Interleukin-8 levels	TRUE	reported
233542010	3.02e-07	0.3186	1	0.0622	13394	GCST90274817	rs144815207	T	C	0.9879	Interleukin-8 levels	TRUE	reported
108946178	1.56e-06	0.0562	2	0.0117	14744	GCST90274817	rs6709159	A	G	0.4424	Interleukin-8 levels	TRUE	reported
16705058	3.06e-06	0.056	3	0.012	14296	GCST90274817	rs13064825	T	C	0.4104	Interleukin-8 levels	TRUE	reported
76218188	4.37e-06	0.1479	3	0.0322	14741	GCST90274817	rs1516478	T	C	0.0386	Interleukin-8 levels	TRUE	reported
172877373	3.27e-06	0.2829	3	0.0608	11669	GCST90274817	rs141979722	T	C	0.0146	Interleukin-8 levels	TRUE	reported
74574265	3.87e-15	-0.1894	4	0.0241	14729	GCST90274817	rs6446951	A	G	0.0665	Interleukin-8 levels	TRUE	reported
37903927	3.64e-07	-0.0936	5	0.0184	12412	GCST90274817	rs972492	A	C	0.1404	Interleukin-8 levels	TRUE	reported
120608739	2.81e-07	-0.0755	5	0.0147	14740	GCST90274817	rs12188297	A	T	0.2006	Interleukin-8 levels	TRUE	reported
17688229	1.29e-06	0.2687	7	0.0555	14733	GCST90274817	rs145125644	A	G	0.9866	Interleukin-8 levels	TRUE	reported
118629449	2e-06	0.1545	10	0.0325	14744	GCST90274817	rs6585420	T	C	0.9598	Interleukin-8 levels	TRUE	reported
101649801	3.67e-06	0.0574	15	0.0124	14296	GCST90274817	rs72633250	A	C	0.4025	Interleukin-8 levels	TRUE	reported
54450134	3.41e-07	0.0668	17	0.0131	14726	GCST90274817	rs8069322	A	G	0.7222	Interleukin-8 levels	TRUE	reported
73572798	2.08e-06	-0.1324	17	0.0279	13672	GCST90274817	rs7216538	A	G	0.0541	Interleukin-8 levels	TRUE	reported
12258051	3.75e-06	0.0555	18	0.012	14296	GCST90274817	rs34519991	T	C	0.5073	Interleukin-8 levels	TRUE	reported
36692976	2.98e-07	-0.3895	18	0.076	12291	GCST90274817	rs72886502	T	G	0.0095	Interleukin-8 levels	TRUE	reported
73700336	2.54e-06	0.0941	18	0.02	14729	GCST90274817	rs906401	T	C	0.9034	Interleukin-8 levels	TRUE	reported
107310081	3.5e-06	-0.0849	2	0.0183	14729	GCST90274818	rs7570818	A	G	0.8857	Latency-associated peptide transforming growth factor beta 1 levels	TRUE	reported
5793052	2.3e-07	0.0626	4	0.0121	14288	GCST90274818	rs7656674	A	T	0.5957	Latency-associated peptide transforming growth factor beta 1 levels	TRUE	reported
26142254	2.12e-06	0.2053	4	0.0433	12393	GCST90274818	rs73112514	C	G	0.9689	Latency-associated peptide transforming growth factor beta 1 levels	TRUE	reported
84952443	1.51e-06	0.1265	4	0.0263	14288	GCST90274818	rs1921885	A	C	0.9391	Latency-associated peptide transforming growth factor beta 1 levels	TRUE	reported
175537640	1.07e-06	-0.299	4	0.0613	14249	GCST90274818	rs114152855	T	C	0.0112	Latency-associated peptide transforming growth factor beta 1 levels	TRUE	reported
131705458	3.26e-06	-0.0605	5	0.013	11785	GCST90274818	rs2631367	C	G	0.4529	Latency-associated peptide transforming growth factor beta 1 levels	TRUE	reported
16406570	2.89e-06	-0.0931	7	0.0199	14734	GCST90274818	rs34992551	T	C	0.1103	Latency-associated peptide transforming growth factor beta 1 levels	TRUE	reported
51696312	1.79e-06	0.1447	8	0.0303	14729	GCST90274818	rs143420877	T	C	0.0388	Latency-associated peptide transforming growth factor beta 1 levels	TRUE	reported
68719454	1.44e-06	-0.0747	8	0.0155	14730	GCST90274818	rs7820135	T	C	0.8321	Latency-associated peptide transforming growth factor beta 1 levels	TRUE	reported
106593558	5.04e-07	-0.0608	8	0.0121	14288	GCST90274818	rs7013321	A	G	0.4469	Latency-associated peptide transforming growth factor beta 1 levels	TRUE	reported
87111083	2.14e-06	0.2185	9	0.0461	14733	GCST90274818	rs183319799	T	G	0.0182	Latency-associated peptide transforming growth factor beta 1 levels	TRUE	reported
18285342	4.48e-06	0.0523	10	0.0114	14735	GCST90274818	rs10508556	T	C	0.4627	Latency-associated peptide transforming growth factor beta 1 levels	TRUE	reported
95274487	2.48e-06	0.0989	11	0.021	14288	GCST90274818	rs34536806	T	G	0.9023	Latency-associated peptide transforming growth factor beta 1 levels	TRUE	reported
24809427	4.17e-07	-0.2662	12	0.0526	12935	GCST90274818	rs144834546	T	C	0.0227	Latency-associated peptide transforming growth factor beta 1 levels	TRUE	reported
95312882	3.04e-06	-0.1083	12	0.0232	12852	GCST90274818	rs60821320	A	C	0.0779	Latency-associated peptide transforming growth factor beta 1 levels	TRUE	reported
48902293	1.09e-06	-0.2301	16	0.0472	14726	GCST90274818	rs149458216	A	C	0.0182	Latency-associated peptide transforming growth factor beta 1 levels	TRUE	reported
14764810	1.79e-06	-0.0597	19	0.0125	14730	GCST90274818	rs10403201	A	G	0.292	Latency-associated peptide transforming growth factor beta 1 levels	TRUE	reported
41811072	3.4e-12	-0.1921	19	0.0276	14288	GCST90274818	rs73045256	A	G	0.9378	Latency-associated peptide transforming growth factor beta 1 levels	TRUE	reported
41847860	2.55e-43	-0.4623	19	0.0335	14736	GCST90274818	rs1800472	A	G	0.0345	Latency-associated peptide transforming growth factor beta 1 levels	TRUE	reported
41981195	3.68e-07	0.1378	19	0.0271	14729	GCST90274818	rs7247630	T	C	0.0525	Latency-associated peptide transforming growth factor beta 1 levels	TRUE	reported
45002724	4.33e-06	-0.0873	22	0.019	14284	GCST90274818	rs2281119	T	C	0.1204	Latency-associated peptide transforming growth factor beta 1 levels	TRUE	reported
3091471	3.82e-06	0.0707	2	0.0153	9252	GCST90274819	rs11127419	T	C	0.3559	Leukemia inhibitory factor levels	TRUE	reported
46125903	3.13e-06	0.0993	2	0.0213	11345	GCST90274819	rs80092539	A	T	0.8758	Leukemia inhibitory factor levels	TRUE	reported
222585468	2.9e-06	-0.2119	2	0.0453	10291	GCST90274819	rs825264	A	G	0.0321	Leukemia inhibitory factor levels	TRUE	reported
224292526	1.77e-06	-0.3015	2	0.0631	10858	GCST90274819	rs116794364	C	G	0.9851	Leukemia inhibitory factor levels	TRUE	reported
58954742	4.59e-06	0.2548	3	0.0556	10281	GCST90274819	rs145344087	C	G	0.021	Leukemia inhibitory factor levels	TRUE	reported
109432178	1.66e-06	0.0757	8	0.0158	9460	GCST90274819	rs13264315	A	T	0.6575	Leukemia inhibitory factor levels	TRUE	reported
31490202	2.6e-06	0.1725	10	0.0367	11784	GCST90274819	rs74992559	A	G	0.0351	Leukemia inhibitory factor levels	TRUE	reported
68026044	3.08e-06	-0.3084	12	0.0661	9362	GCST90274819	rs11608349	A	T	0.0168	Leukemia inhibitory factor levels	TRUE	reported
97087097	3.02e-06	-0.0635	14	0.0136	11345	GCST90274819	rs234592	A	G	0.5456	Leukemia inhibitory factor levels	TRUE	reported
28341679	2.7e-06	0.0671	17	0.0143	9849	GCST90274819	rs7225483	T	G	0.486	Leukemia inhibitory factor levels	TRUE	reported
6801966	2.53e-06	0.112	19	0.0238	11789	GCST90274819	rs332426	A	G	0.0899	Leukemia inhibitory factor levels	TRUE	reported
54851842	2.87e-07	-0.1011	19	0.0197	11776	GCST90274819	rs11883375	A	G	0.1385	Leukemia inhibitory factor levels	TRUE	reported
238821453	3.94e-06	0.0563	1	0.0122	11768	GCST90274820	rs12754806	A	G	0.4817	Leukemia inhibitory factor receptor levels	TRUE	reported
12385357	2.8e-06	-0.0951	3	0.0203	9453	GCST90274820	rs3963364	A	C	0.1784	Leukemia inhibitory factor receptor levels	TRUE	reported
58363371	1.26e-06	-0.063	3	0.013	11762	GCST90274820	rs62258077	T	C	0.6603	Leukemia inhibitory factor receptor levels	TRUE	reported
6378192	1.91e-06	-0.0824	5	0.0173	11777	GCST90274820	rs9313148	C	G	0.1414	Leukemia inhibitory factor receptor levels	TRUE	reported
36424241	2.84e-06	0.1414	5	0.0302	11336	GCST90274820	rs72730728	A	T	0.9403	Leukemia inhibitory factor receptor levels	TRUE	reported
38527228	4.09e-09	0.0788	5	0.0134	11336	GCST90274820	rs2289779	T	G	0.5419	Leukemia inhibitory factor receptor levels	TRUE	reported
110784241	3.01e-06	-0.2181	5	0.0467	11770	GCST90274820	rs115938660	T	C	0.0215	Leukemia inhibitory factor receptor levels	TRUE	reported
68918580	2.65e-06	-0.0681	6	0.0145	9883	GCST90274820	rs778016	A	G	0.2875	Leukemia inhibitory factor receptor levels	TRUE	reported
79349730	4.6e-06	-0.1306	7	0.0285	11336	GCST90274820	rs73157388	T	C	0.9229	Leukemia inhibitory factor receptor levels	TRUE	reported
119917062	1.91e-06	0.1586	8	0.0333	11784	GCST90274820	rs117117000	A	G	0.961	Leukemia inhibitory factor receptor levels	TRUE	reported
136155000	2.61e-79	-0.2885	9	0.0153	11784	GCST90274820	rs635634	T	C	0.1918	Leukemia inhibitory factor receptor levels	TRUE	reported
136336804	1.21e-11	0.2027	9	0.0299	11774	GCST90274820	rs41307428	T	C	0.067	Leukemia inhibitory factor receptor levels	TRUE	reported
27930818	2.5e-06	0.0904	10	0.0192	11784	GCST90274820	rs1690678	A	C	0.1109	Leukemia inhibitory factor receptor levels	TRUE	reported
126228659	3.61e-07	0.1262	11	0.0248	11336	GCST90274820	rs4937122	T	G	0.9129	Leukemia inhibitory factor receptor levels	TRUE	reported
7063650	3.3e-06	-0.08	17	0.0172	11336	GCST90274820	rs72837682	T	C	0.7807	Leukemia inhibitory factor receptor levels	TRUE	reported
36964094	6.07e-07	-0.2724	17	0.0546	11724	GCST90274820	rs141933232	A	G	0.0169	Leukemia inhibitory factor receptor levels	TRUE	reported
34695981	2.35e-06	-0.0812	21	0.0172	8587	GCST90274820	rs62654645	T	G	0.5221	Leukemia inhibitory factor receptor levels	TRUE	reported
43780807	4.28e-06	-0.2602	21	0.0566	11775	GCST90274820	rs147006060	A	G	0.0179	Leukemia inhibitory factor receptor levels	TRUE	reported
41054967	4.66e-06	0.6489	22	0.1417	6861	GCST90274820	rs6002001	A	G	0.0043	Leukemia inhibitory factor receptor levels	TRUE	reported
14260220	3.54e-06	0.0728	1	0.0157	14713	GCST90274821	rs12133241	T	G	0.8345	Monocyte chemoattractant protein-1 levels	TRUE	reported
159175354	8.39e-51	0.1694	1	0.0113	14730	GCST90274821	rs12075	A	G	0.5552	Monocyte chemoattractant protein-1 levels	TRUE	reported
42877413	2.34e-06	0.0576	3	0.0122	14285	GCST90274821	rs4682862	A	G	0.6154	Monocyte chemoattractant protein-1 levels	TRUE	reported
46032441	6.33e-13	0.0856	3	0.0119	14719	GCST90274821	rs1846616	A	T	0.362	Monocyte chemoattractant protein-1 levels	TRUE	reported
46390228	5.44e-52	0.3004	3	0.0198	14732	GCST90274821	rs35728689	A	G	0.0959	Monocyte chemoattractant protein-1 levels	TRUE	reported
46519788	8.47e-08	0.3723	3	0.0695	14285	GCST90274821	rs181998213	T	C	0.9872	Monocyte chemoattractant protein-1 levels	TRUE	reported
132269435	9.32e-07	0.0986	3	0.0201	11764	GCST90274821	rs7619350	A	G	0.118	Monocyte chemoattractant protein-1 levels	TRUE	reported
185463545	4.21e-07	-0.2813	3	0.0556	13798	GCST90274821	rs149604038	C	G	0.9851	Monocyte chemoattractant protein-1 levels	TRUE	reported
19075878	4.32e-06	0.0579	4	0.0126	14285	GCST90274821	rs207311	T	C	0.6697	Monocyte chemoattractant protein-1 levels	TRUE	reported
[truncated: 629 more rows]

## Sheet: Sheet4
1238988	2.59e-08	1.0371	5	0.1863	198014	finn-b-IPF	rs79479138	T	C	Idiopathic pulmonary fibrosis	0.0383348	7893.34
[truncated: 5 more rows]
