# Supplementary material for: The Role of Gut Microbiota on Idiopathic Pulmonary Fibrosis Mediated by Circulating Inflammatory Proteins: A Two‐Step, Two‐Sample Mendelian Randomization Study
Source: Clin Respir J. 2025 Sep 9;19(9):e70120. doi: 10.1111/crj.70120 (PMC12418080; doi:10.1111/crj.70120)
Supplement: Supplementary file 2 — Table S2: The heterogeneity test using Cochrane Q statistics. [file CRJ-19-e70120-s002.xlsx]

## Sheet: Sheet1
Table S2. The heterogeneity test using Cochrane Q statistics
exposure	outcome	method	Q	Q_df	Q_pval
family Bacteroidaceae	IPF	Inverse variance weighted	4.84428	6	0.563935
family Bacteroidaceae	IPF	MR Egger	3.16322	5	0.674838
family Family XIII id.1957	IPF	Inverse variance weighted	4.30861	6	0.634991
family Family XIII id.1957	IPF	MR Egger	4.06691	5	0.539823
genus Actinomyces	IPF	Inverse variance weighted	5.95039	4	0.202884
genus Actinomyces	IPF	MR Egger	5.68971	3	0.127722
genus Bacteroides id.918	IPF	Inverse variance weighted	4.84428	6	0.563935
genus Bacteroides id.918	IPF	MR Egger	3.16322	5	0.674838
genus Bifidobacterium	IPF	Inverse variance weighted	5.72483	11	0.891079
genus Bifidobacterium	IPF	MR Egger	5.44477	10	0.859558
genus Oscillibacter	IPF	Inverse variance weighted	8.93192	12	0.708734
genus Oscillibacter	IPF	MR Egger	8.8176	11	0.638724
genus Ruminococcus gnavus	IPF	Inverse variance weighted	9.18627	10	0.514522
genus Ruminococcus gnavus	IPF	MR Egger	8.74567	9	0.461075
genus Subdoligranulum	IPF	Inverse variance weighted	7.97074	9	0.537097
genus Subdoligranulum	IPF	MR Egger	6.83549	8	0.554481
genus Veillonella	IPF	Inverse variance weighted	5.9671	5	0.309433
genus Veillonella	IPF	MR Egger	5.81416	4	0.213463
order Bacillales	IPF	Inverse variance weighted	6.61312	7	0.47024
order Bacillales	IPF	MR Egger	3.03907	6	0.803927
order Gastranaerophilales	IPF	Inverse variance weighted	2.01564	8	0.980529
order Gastranaerophilales	IPF	MR Egger	2.00128	7	0.959769
order Selenomonadales	IPF	Inverse variance weighted	9.32478	11	0.591941
order Selenomonadales	IPF	MR Egger	6.64061	10	0.758882
CCL11	IPF	Inverse variance weighted	11.4209	18	0.875648
CCL11	IPF	MR Egger	9.7366	17	0.914291
CCL7	IPF	Inverse variance weighted	21.3416	16	0.165751
CCL7	IPF	MR Egger	20.5159	15	0.153024
CCL8	IPF	Inverse variance weighted	15.6426	21	0.789385
CCL8	IPF	MR Egger	14.8283	20	0.786144
CXCL6	IPF	Inverse variance weighted	16.3893	10	0.0890178
CXCL6	IPF	MR Egger	16.3857	9	0.0592511
CXCL9	IPF	Inverse variance weighted	29.367	18	0.440736
CXCL9	IPF	MR Egger	28.9494	17	0.349955
NRTN	IPF	Inverse variance weighted	9.62479	12	0.64884
NRTN	IPF	MR Egger	9.38216	11	0.586663
STAMPB	IPF	Inverse variance weighted	10.4796	9	0.313072
STAMPB	IPF	MR Egger	10.0569	8	0.261055
TGFa	IPF	Inverse variance weighted	11.2304	11	0.42417
TGFa	IPF	MR Egger	8.95707	10	0.536183
genus Actinomyces	CCL11	MR Egger	15.0375	13	0.305015
genus Actinomyces	CCL11	Inverse variance weighted	16.5607	14	0.280344
IPF	genus Actinobacteria	Inverse variance weighted	0.106871	1	0.743735
IPF	genus Actinobacteria	MR Egger	0.176871	3	0.753735
IPF	CCL11	MR Egger	13.1295	10	0.216523
IPF	CCL11	Inverse variance weighted	13.4597	11	0.264343
genus Actinomyces	CCL11	MR Egger	6.83549	9	0.554481
genus Actinomyces	CCL11	Inverse variance weighted	5.9671	6	0.309433
