# Supplementary material for: The Role of Gut Microbiota on Idiopathic Pulmonary Fibrosis Mediated by Circulating Inflammatory Proteins: A Two‐Step, Two‐Sample Mendelian Randomization Study
Source: Clin Respir J. 2025 Sep 9;19(9):e70120. doi: 10.1111/crj.70120 (PMC12418080; doi:10.1111/crj.70120)
Supplement: Supplementary file 3 — Table S3: The horizontal pleiotropy test using MR‐Egger intercept test. [file CRJ-19-e70120-s003.xlsx]

## Sheet: Sheet1
Table S3. The horizontal pleiotropy test using MR-Egger intercept test
exposure	outcome	egger_intercept	se	pval
family Bacteroidaceae	IPF	-0.134968	0.104098	0.251395
family Family XIII id.1957	IPF	0.041662	0.0847439	0.643807
genus Bacteroides id.918	IPF	-0.134968	0.104098	0.251395
genus Bifidobacterium	IPF	-0.0206095	0.0389445	0.608211
genus Oscillibacter	IPF	-0.0211221	0.0624712	0.741646
genus Ruminococcus gnavus	IPF	-0.0573998	0.086475	0.523473
genus Actinomyces	IPF	-0.0494232	0.13331	0.735462
genus Subdoligranulum	IPF	-0.0535261	0.0502366	0.317756
genus Veillonella	IPF	-0.0649975	0.200378	0.761909
order Bacillales	IPF	-0.15752	0.0833209	0.107575
order Gastranaerophilales	IPF	0.00718976	0.0599956	0.907978
order Selenomonadales	IPF	0.0939225	0.0573278	0.13239
CCL11	IPF	-0.0427021	0.0329028	0.211682
CXCL6	IPF	0.00326366	0.0735691	0.965585
CXCL9	IPF	0.0241549	0.0487747	0.626776
CCL8	IPF	0.0227734	0.0252382	0.377615
CCL7	IPF	-0.0335151	0.0431341	0.449242
NRTN	IPF	-0.0179286	0.0363972	0.631993
STAMPB	IPF	0.0554782	0.0956755	0.577972
TGFa	IPF	0.0698946	0.046357	0.162543
genus Actinomyces	CCL11	0.0137934	0.0120203	0.271851
IPF	genus Actinomyces	0.00509681	0.0101626	0.626856
IPF	CCL11	0.072761	0.043691	0.190798
CCL11	genus Actinomyces	0.00897166	0.0662437	0.80538
