# Supplementary material for: The Role of Gut Microbiota on Idiopathic Pulmonary Fibrosis Mediated by Circulating Inflammatory Proteins: A Two‐Step, Two‐Sample Mendelian Randomization Study
Source: Clin Respir J. 2025 Sep 9;19(9):e70120. doi: 10.1111/crj.70120 (PMC12418080; doi:10.1111/crj.70120)
Supplement: Supplementary file 4 — Table S4: The horizontal pleiotropy test using MR‐PRESSO. [file CRJ-19-e70120-s001.xlsx]

## Sheet: Sheet1
Table S4. The horizontal pleiotropy test using MR-PRESSO
exposure	outcome	MR-PRESSO-Pvalue
family Bacteroidaceae	IPF	0.57
family Family XIII	IPF	0.694
genus Bacteroides	IPF	0.56
genus Bifidobacterium	IPF	0.92
genus Oscillibacter	IPF	0.718
genus Ruminococcus gnavus	IPF	0.519
genus Actinomyces	IPF	0.986
genus Subdoligranulum	IPF	0.538
genus Veillonella	IPF	0.374
order Bacillales	IPF	0.48
order Gastranaerophilales	IPF	0.981
order Selenomonadales	IPF	0.63
CCL11	IPF	0.855
CXCL6	IPF	0.126
CXCL9	IPF	0.057
CCL8	IPF	0.807
CCL7	IPF	0.179
NRTN	IPF	0.598
STAMPB	IPF	0.379
TGFa	IPF	0.476
genus Actinomyces	CCL11	0.136
IPF	genus Actinomyces	0.362
IPF	CCL11	0.584
CCL11	genus Actinomyces	0.681
